# Supplementary material for: OH spectator at IrMo intermetallic narrowing activity gap between alkaline and acidic hydrogen evolution reaction
Source: Nat Commun. 2022 Sep 20;13:5497. doi: 10.1038/s41467-022-33216-w (PMC9489878; doi:10.1038/s41467-022-33216-w)
Supplement: Supplementary file 3 — Source Data [file 41467_2022_33216_MOESM3_ESM.xlsx]

## Sheet: Fig.1a
	Ir/C			IrMo/CNT
20	3533.33		20	3250
20.01	3533.33		20.01	3250
20.02	3533.33		20.02	3250
20.03	3533.33		20.03	3250
20.04	3533.33		20.04	3250
20.05	3637.33		20.05	3256.5
20.06	3575.78		20.06	3355.71
20.07	3588.9		20.07	3370.36
20.08	3755.41		20.08	3127.07
20.09	3657.72		20.09	3097.14
20.1	3642.51		20.1	3366.71
20.11	3585.49		20.11	3196.51
20.12	3476.46		20.12	3298.97
20.13	3617.32		20.13	3304.95
20.14	3653.81		20.14	3355.94
20.15	3483.1		20.15	3407.09
20.16	3497.45		20.16	3192.28
20.17	3708.76		20.17	3265.87
20.18	3498.07		20.18	3186.83
20.19	3352.8		20.19	3296.9
20.2	3537.46		20.2	3265.12
20.21	3536.29		20.21	3235.3
20.22	3554.84		20.22	3303.32
20.23	3820.85		20.23	3433.03
20.24	3760.38		20.24	3492.05
20.25	3665.96		20.25	3303.51
20.26	3713.3		20.26	3146.71
20.27	3695.4		20.27	3262.08
20.28	3746.47		20.28	3314.65
20.29	3653.16		20.29	3335.59
20.3	3654.45		20.3	3360.56
20.31	3855.36		20.31	3272.32
20.32	3941.79		20.32	3367.3
20.33	3736.7		20.33	3301.68
20.34	3641.61		20.34	3398.24
20.35	3608.3		20.35	3497.98
20.36	3562.51		20.36	3491.67
20.37	3787.16		20.37	3439.65
20.38	3829.27		20.38	3287.88
20.39	3791.77		20.39	3247.89
20.4	3895.23		20.4	3287.3
20.41	3685		20.41	3268.96
20.42	3823.2		20.42	3245.93
20.43	3776.16		20.43	3495.53
20.44	3572.55		20.44	3422.55
20.45	3590.77		20.45	3360.49
20.46	3690.68		20.46	3383
20.47	3802.89		20.47	3293.12
20.48	3857.94		20.48	3190.67
20.49	3866.67		20.49	3283.38
20.5	3805.32		20.5	3312.73
20.51	3513.77		20.51	3308.33
20.52	3477.85		20.52	3308.33
20.53	3451.12		20.53	3406.09
20.54	3530.96		20.54	3405.05
20.55	3517.92		20.55	3288.08
20.56	3694.73		20.56	3274.34
20.57	3681.59		20.57	3289.41
20.58	3747.1		20.58	3267.39
20.59	3734.85		20.59	3209.85
20.6	3740.88		20.6	3246.14
20.61	3641.2		20.61	3490.3
20.62	3660.36		20.62	3593.11
20.63	3683.33		20.63	3370.95
20.64	3695.37		20.64	3289.35
20.65	3748.09		20.65	3249.59
20.66	3742.66		20.66	3239.34
20.67	3577.47		20.67	3229.68
20.68	3780.06		20.68	3344.72
20.69	3692.04		20.69	3553.07
20.7	3545.03		20.7	3491.3
20.71	3695.51		20.71	3447.63
20.72	3838.11		20.72	3461.91
20.73	3902.34		20.73	3407.22
20.74	3833.55		20.74	3377.4
20.75	3764.43		20.75	3315.72
20.76	3785.52		20.76	3173.27
20.77	3989.17		20.77	3308.26
20.78	3830.53		20.78	3371.53
20.79	3615.43		20.79	3242.87
20.8	3448.93		20.8	3221.1
20.81	3411.76		20.81	3274.48
20.82	3569.29		20.82	3309.28
20.83	3738.84		20.83	3252.19
20.84	3830.16		20.84	3371.34
20.85	3943.52		20.85	3409.95
20.86	3854.93		20.86	3370.82
20.87	3765.03		20.87	3399.13
20.88	3575.4		20.88	3410.85
20.89	3616.23		20.89	3472.26
20.9	3747.91		20.9	3412.95
20.91	3818.1		20.91	3375
20.92	3821.76		20.92	3380.79
20.93	3851.34		20.93	3331.33
20.94	3739.73		20.94	3342.95
20.95	3902.27		20.95	3427.47
20.96	4069.04		20.96	3475.59
20.97	3904.68		20.97	3431.63
20.98	3770.78		20.98	3339.5
20.99	3669.81		20.99	3336.97
21	3873.55		21	3441.51
21.01	3743.47		21.01	3580.42
21.02	3678.95		21.02	3573.68
21.03	3415.29		21.03	3401.95
21.04	3419.79		21.04	3395.88
21.05	3642.3		21.05	3436.36
21.06	3830.05		21.06	3470.01
21.07	3758.8		21.07	3517.3
21.08	3575.65		21.08	3369.42
21.09	3663.4		21.09	3314.24
21.1	3936.2		21.1	3409.53
21.11	3864.53		21.11	3416.24
21.12	3715.91		21.12	3242.68
21.13	3716.99		21.13	3267.64
21.14	3755.74		21.14	3255.05
21.15	3755.48		21.15	3280.93
21.16	3794.68		21.16	3302.75
21.17	4251.6		21.17	3400.37
21.18	4088.07		21.18	3522.38
21.19	3855.53		21.19	3580.57
21.2	3800.03		21.2	3536.16
21.21	3783.33		21.21	3430.74
21.22	3827.6		21.22	3452.54
21.23	3772.65		21.23	3428.08
21.24	3667.13		21.24	3388.97
21.25	3919.76		21.25	3284.18
21.26	4044.67		21.26	3304.83
21.27	4033.33		21.27	3374.61
21.28	3901.75		21.28	3364.25
21.29	3723.85		21.29	3410.22
21.3	3557.35		21.3	3518.19
21.31	3685.55		21.31	3498.3
21.32	3859.61		21.32	3504.81
21.33	3823.84		21.33	3383.55
21.34	3837.65		21.34	3362.65
21.35	4061.9		21.35	3348.28
21.36	4253.3		21.36	3297.93
21.37	4170.26		21.37	3326.58
21.38	4046.03		21.38	3247.45
21.39	4016.67		21.39	3224
21.4	3984.39		21.4	3236.28
21.41	3708.82		21.41	3432.09
21.42	3620.3		21.42	3611.39
21.43	3757.09		21.43	3564.32
21.44	3880.82		21.44	3404.39
21.45	3841.94		21.45	3336.33
21.46	3693.42		21.46	3423.93
21.47	3643.97		21.47	3368.59
21.48	3766.86		21.48	3409.26
21.49	3981.83		21.49	3344.69
21.5	4003.13		21.5	3349.13
21.51	3956.09		21.51	3275.37
21.52	3876.11		21.52	3276.94
21.53	3780.64		21.53	3469.47
21.54	3750		21.54	3521.51
21.55	3813.02		21.55	3463.24
21.56	3829.03		21.56	3357.78
21.57	3649.16		21.57	3371.15
21.58	3738.14		21.58	3366.53
21.59	3870.87		21.59	3378.19
21.6	3810.41		21.6	3483.34
21.61	3974.67		21.61	3538.53
21.62	4027.32		21.62	3552.05
21.63	3817.48		21.63	3563.51
21.64	3727.01		21.64	3514.93
21.65	3939.96		21.65	3374.86
21.66	4242.01		21.66	3334.12
21.67	4092.58		21.67	3416.93
21.68	3953.89		21.68	3622.8
21.69	3966.67		21.69	3617.25
21.7	3894.95		21.7	3437.31
21.71	3993.18		21.71	3448.49
21.72	4001.65		21.72	3397.9
21.73	3786.91		21.73	3211.02
21.74	3683.33		21.74	3291.05
21.75	3683.33		21.75	3361.19
21.76	3794.88		21.76	3356.88
21.77	3988.15		21.77	3422.34
21.78	3854.44		21.78	3488.65
21.79	3868		21.79	3533.55
21.8	4087.53		21.8	3660.78
21.81	4196.83		21.81	3532.25
21.82	4166.48		21.82	3394.98
21.83	4113.3		21.83	3491.86
21.84	4009.98		21.84	3618.34
21.85	3860.14		21.85	3393.74
21.86	3929.57		21.86	3401.06
21.87	3907.22		21.87	3609.57
21.88	3704.22		21.88	3428.29
21.89	3745.56		21.89	3202.22
21.9	3684.87		21.9	3341.43
21.91	3682.13		21.91	3387.63
21.92	3848.62		21.92	3284.02
21.93	3916.67		21.93	3235.23
21.94	4054.25		21.94	3283.97
21.95	3914.56		21.95	3266.14
21.96	3847.93		21.96	3220.1
21.97	3975.32		21.97	3314.42
21.98	4055.7		21.98	3412.61
21.99	4015.15		21.99	3594.05
22	4034.72		22	3650
22.01	4034.81		22.01	3477.32
22.02	3893.44		22.02	3344.58
22.03	3942.38		22.03	3360.18
22.04	4197.43		22.04	3328.93
22.05	4114.33		22.05	3264.06
22.06	3947.43		22.06	3447.16
22.07	4125.33		22.07	3505.27
22.08	4304.99		22.08	3484.79
22.09	4161.17		22.09	3449.71
22.1	4157.45		22.1	3366.59
22.11	4068.94		22.11	3422.67
22.12	3866.75		22.12	3392.97
22.13	3854.64		22.13	3310.76
22.14	3930.72		22.14	3423.2
22.15	4099.1		22.15	3464.64
22.16	4181.12		22.16	3467.49
22.17	4138.4		22.17	3490.57
22.18	4060.23		22.18	3417.49
22.19	3875.84		22.19	3371.36
22.2	3954.09		22.2	3337.51
22.21	4380.6		22.21	3322.36
22.22	4375.94		22.22	3398.68
22.23	4032.27		22.23	3454.66
22.24	4011.61		22.24	3528.09
22.25	4090.72		22.25	3699.37
22.26	4148.19		22.26	3652.69
22.27	4329.47		22.27	3513.93
22.28	4304.12		22.28	3473.21
22.29	4292.12		22.29	3430.7
22.3	4458.61		22.3	3362.36
22.31	4276.39		22.31	3430.53
22.32	4130.78		22.32	3461.71
22.33	4274.74		22.33	3480.66
22.34	4404.74		22.34	3528.77
22.35	4340.73		22.35	3570.53
22.36	4222.73		22.36	3626.51
22.37	4154.65		22.37	3605.39
22.38	4026.14		22.38	3588.58
22.39	3922.89		22.39	3541.28
22.4	4071.32		22.4	3478.14
22.41	4153.67		22.41	3484.66
22.42	4189.81		22.42	3419.17
22.43	4194.96		22.43	3426.19
22.44	4231.74		22.44	3639.28
22.45	4414.88		22.45	3815.77
22.46	4393.07		22.46	3742.5
22.47	4139.94		22.47	3748.38
22.48	4115.37		22.48	3752.92
22.49	4163.52		22.49	3675
22.5	4160.86		22.5	3692.68
22.51	4217.64		22.51	3695.1
22.52	4268.55		22.52	3551.28
22.53	4150.65		22.53	3521.19
22.54	3893.92		22.54	3617.53
22.55	3827.08		22.55	3593.96
22.56	4050.04		22.56	3558.33
22.57	4277.66		22.57	3628.05
22.58	4185.49		22.58	3722.1
22.59	3893.79		22.59	3728.3
22.6	3853.93		22.6	3807.93
22.61	4027.78		22.61	3835.18
22.62	4263.87		22.62	3796.56
22.63	4451.1		22.63	3829.58
22.64	4440.39		22.64	3738.6
22.65	4460		22.65	3671.66
22.66	4525.22		22.66	3670.07
22.67	4541.87		22.67	3684.34
22.68	4558.52		22.68	3707.97
22.69	4558.17		22.69	3610.92
22.7	4600.89		22.7	3457
22.71	4556.9		22.71	3489.13
22.72	4280.86		22.72	3680.34
22.73	4057.86		22.73	3758.24
22.74	4142.81		22.74	3787.84
22.75	4384.15		22.75	3770.45
22.76	4483.25		22.76	3624.56
22.77	4500.09		22.77	3671.2
22.78	4483.31		22.78	3979.26
22.79	4233.66		22.79	4021.05
22.8	4058.24		22.8	3804.5
22.81	4240.72		22.81	3683.53
22.82	4482.66		22.82	3654.13
22.83	4451.2		22.83	3645.96
22.84	4226.35		22.84	3649.79
22.85	4305.53		22.85	3703.62
22.86	4631.1		22.86	3786.73
22.87	4578.63		22.87	3866.03
22.88	4269.13		22.88	3891.84
22.89	4402.32		22.89	3887.4
22.9	4536.73		22.9	3782.03
22.91	4416.21		22.91	3699.08
22.92	4530.35		22.92	3664.61
22.93	4601.06		22.93	3559.4
22.94	4453.98		22.94	3545.12
22.95	4437.73		22.95	3646.98
22.96	4541.99		22.96	3733.33
22.97	4413.41		22.97	3665.38
22.98	4402.98		22.98	3547.8
22.99	4517.41		22.99	3527.86
23	4500		23	3645.68
23.01	4547.53		23.01	3717.9
23.02	4505.15		23.02	3790.47
23.03	4486.75		23.03	3907.89
23.04	4662.01		23.04	3845.86
23.05	4765.7		23.05	3747.04
23.06	4822.49		23.06	3725
23.07	4624.45		23.07	3842.2
23.08	4350		23.08	4010.08
23.09	4311.11		23.09	4015
23.1	4460.64		23.1	4009.91
23.11	4714.3		23.11	4053.87
23.12	4688.22		23.12	3934.77
23.13	4547.32		23.13	3699.21
23.14	4581.96		23.14	3633.94
23.15	4685.99		23.15	3832.86
23.16	4665.3		23.16	4046.58
23.17	4729.12		23.17	3923.77
23.18	4737.65		23.18	3835.39
23.19	4584.6		23.19	3943.88
23.2	4496.98		23.2	3897.72
23.21	4472.86		23.21	3973.26
23.22	4362.3		23.22	4065.28
23.23	4391.89		23.23	3965.63
23.24	4370.77		23.24	3830.8
23.25	4345.62		23.25	3740.47
23.26	4408.66		23.26	3723.27
23.27	4391.16		23.27	3775.19
23.28	4527.92		23.28	3879.83
23.29	4664.88		23.29	3987.99
23.3	4811.03		23.3	3976.93
23.31	4822.41		23.31	3894.54
23.32	4899.11		23.32	3907.14
23.33	4861.15		23.33	3881.27
23.34	4380.36		23.34	3948.07
23.35	4238.76		23.35	4030.53
23.36	4598.79		23.36	3892.16
23.37	4804.27		23.37	3957.7
23.38	4875.39		23.38	3992.75
23.39	4763.62		23.39	4099.01
23.4	4469.39		23.4	4217.55
23.41	4588.6		23.41	4106.66
23.42	4719.21		23.42	4070.48
23.43	4680.79		23.43	4055.79
23.44	4481.01		23.44	3884.56
23.45	4516.18		23.45	3868.85
23.46	4709.56		23.46	4042.32
23.47	4700		23.47	4071.05
23.48	4671.74		23.48	3984.05
23.49	4739.03		23.49	4031.1
23.5	4834.14		23.5	3999.1
23.51	4822.74		23.51	4097.67
23.52	4746.19		23.52	4116.35
23.53	4693.71		23.53	3842.09
23.54	4902.76		23.54	3864.75
23.55	4786.23		23.55	4070.09
23.56	4650		23.56	4143.71
23.57	4643.1		23.57	4165.23
23.58	4784.71		23.58	4161.24
23.59	4924.52		23.59	4066.18
23.6	4597.66		23.6	3968.6
23.61	4317.46		23.61	4085.72
23.62	4373.47		23.62	4189.09
23.63	4403.7		23.63	4175.91
23.64	4602.59		23.64	4253.39
23.65	4816.24		23.65	4173.94
23.66	4692.6		23.66	4012.97
23.67	4610.19		23.67	3914.69
23.68	4730.35		23.68	3923.66
23.69	5003.59		23.69	4070.06
23.7	5200.04		23.7	4174.94
23.71	5003.9		23.71	4190.23
23.72	4604.53		23.72	4182.78
23.73	4359.75		23.73	4262.1
23.74	4571.22		23.74	4221.3
23.75	4807.06		23.75	4230.55
23.76	4694.63		23.76	4214.29
23.77	4452.73		23.77	4297.85
23.78	4471.39		23.78	4255.19
23.79	4849.13		23.79	4243.71
23.8	4880.58		23.8	4374.58
23.81	4850		23.81	4301.88
23.82	4862.88		23.82	4230.51
23.83	4915.43		23.83	4203.94
23.84	4819.46		23.84	4319.87
23.85	4538.66		23.85	4356.91
23.86	4530.3		23.86	4325.61
23.87	4760.23		23.87	4204.35
23.88	4941.36		23.88	4288.26
23.89	4900		23.89	4385.36
23.9	4918.87		23.9	4327.83
23.91	4956.27		23.91	4322.11
23.92	4822.88		23.92	4401.03
23.93	4714.23		23.93	4429.95
23.94	5007.91		23.94	4656.92
23.95	5220.08		23.95	4673.73
23.96	5094.86		23.96	4461.07
23.97	4787.3		23.97	4428.26
23.98	5086.84		23.98	4554.82
23.99	5101.03		23.99	4441.69
24	4967.84		24	4232.16
24.01	4877.25		24.01	4423.14
24.02	4884.86		24.02	4638.66
24.03	4952.95		24.03	4634.22
24.04	5046.81		24.04	4551.42
24.05	5057.93		24.05	4514.22
24.06	4863.51		24.06	4427.61
24.07	4632.08		24.07	4560.35
24.08	4588.09		24.08	4739.9
24.09	4691.31		24.09	4794.19
24.1	4893		24.1	4770.46
24.11	4891.28		24.11	4824.35
24.12	5078.37		24.12	4690.21
24.13	5283.33		24.13	4641.67
24.14	5388.48		24.14	4615.38
24.15	5391.17		24.15	4703.51
24.16	5044.94		24.16	4856.76
24.17	5280.74		24.17	4715.85
24.18	5619.9		24.18	4724.71
24.19	5321.8		24.19	4698.88
24.2	5029.17		24.2	4907.03
24.21	5168.06		24.21	4882.11
24.22	5204.05		24.22	5005.9
24.23	5015.25		24.23	5021.99
24.24	4843.75		24.24	4929.31
24.25	4896.3		24.25	4870.57
24.26	5116.3		24.26	4971.64
24.27	4999.61		24.27	4807.88
24.28	4950.22		24.28	4663.77
24.29	5066.68		24.29	4636.14
24.3	5039.03		24.3	4719.38
24.31	4850.38		24.31	4752.9
24.32	4788.23		24.32	4823.94
24.33	5021.11		24.33	5008.96
24.34	5210.94		24.34	5006.74
24.35	5069.88		24.35	5172.92
24.36	4803.92		24.36	5083.71
24.37	4944.59		24.37	4979.66
24.38	4976.47		24.38	4938.48
24.39	5195.63		24.39	5161.02
24.4	5472.02		24.4	5075.64
24.41	5365.94		24.41	4976.71
24.42	5244.28		24.42	5204.24
24.43	5400.1		24.43	5271.97
24.44	5150		24.44	5301.81
24.45	5107.91		24.45	5360.08
24.46	5194.89		24.46	5426.21
24.47	5499.77		24.47	5472.89
24.48	5196.97		24.48	5431.78
24.49	4980		24.49	5365.74
24.5	5114.33		24.5	5403.91
24.51	5095.82		24.51	5665.57
24.52	4930.77		24.52	5792.95
24.53	4989.78		24.53	5738.8
24.54	4961.57		24.54	5530.09
24.55	4929.71		24.55	5577.17
24.56	4989.46		24.56	5751.82
24.57	5077.26		24.57	5896.18
24.58	4796.92		24.58	5705.75
24.59	5138.24		24.59	5606.69
24.6	5465.15		24.6	5641.98
24.61	5289.11		24.61	5869.56
24.62	5106.19		24.62	5800.32
24.63	5145.86		24.63	5872.93
24.64	5065.69		24.64	5854.91
24.65	5080.78		24.65	5986.2
24.66	4867.39		24.66	6021.17
24.67	4969.38		24.67	5977.13
24.68	4934.61		24.68	6033.38
24.69	4800.65		24.69	6246.31
24.7	4995.4		24.7	6207.09
24.71	5028.51		24.71	6166.64
24.72	4938.09		24.72	6144.01
24.73	4959.47		24.73	6288.68
24.74	5105.88		24.74	6512.12
24.75	5430.75		24.75	6418.43
24.76	5387.18		24.76	6314.33
24.77	5155.39		24.77	6315.32
24.78	5097.25		24.78	6423.77
24.79	5119.48		24.79	6658.33
24.8	5147.73		24.8	6614.64
24.81	5202.15		24.81	6516.03
24.82	4900		24.82	6656.41
24.83	5036.29		24.83	6839.44
24.84	5314.04		24.84	6655.95
24.85	5092.34		24.85	6739.19
24.86	5067.32		24.86	6764.11
24.87	4915.47		24.87	6648.8
24.88	4911.15		24.88	6562.19
24.89	4989.04		24.89	6473.84
24.9	4879.9		24.9	6582.82
24.91	4934.23		24.91	6795.21
24.92	4992.08		24.92	6901.23
24.93	5029.73		24.93	6972.82
24.94	5084		24.94	6990.51
24.95	5241.22		24.95	7082.07
24.96	5511.34		24.96	7261.7
24.97	5421.39		24.97	7517.04
24.98	5470.56		24.98	7318.61
24.99	5352.79		24.99	7338.15
25	5061.81		25	7454.22
25.01	4950.41		25.01	7466.67
25.02	5058.18		25.02	7567.04
25.03	5004.1		25.03	7831.28
25.04	5179.37		25.04	7644.19
25.05	5074.92		25.05	7459.81
25.06	5145.16		25.06	7688.89
25.07	5283.33		25.07	7843.55
25.08	5315.88		25.08	7848.56
25.09	5436.91		25.09	7855.74
25.1	5431.49		25.1	8145.42
25.11	5208.65		25.11	8215.42
25.12	5191.32		25.12	8296.71
25.13	5224.61		25.13	8245.25
25.14	5202.56		25.14	8316.94
25.15	5085.41		25.15	8419.1
25.16	5223.49		25.16	8435.24
25.17	5218.18		25.17	8620.14
25.18	4930.61		25.18	8774.39
25.19	4866.67		25.19	8567.44
25.2	4820.6		25.2	8794.71
25.21	4773.63		25.21	9085.24
25.22	5114.33		25.22	9028.95
25.23	5076.47		25.23	8869.61
25.24	5050.02		25.24	9080.1
25.25	4788.52		25.25	9258.2
25.26	5188.45		25.26	9496.18
25.27	4938.9		25.27	9365.71
25.28	5101.45		25.28	9219.16
25.29	5455.01		25.29	9492.01
25.3	5558.8		25.3	9738.31
25.31	5298.65		25.31	9953.02
25.32	5547.77		25.32	10173.8
25.33	5567.68		25.33	9911.66
25.34	5417.85		25.34	9802.38
25.35	5232.5		25.35	10071.2
25.36	4962.13		25.36	10241.7
25.37	4918.48		25.37	10192.5
25.38	5123.4		25.38	10062.5
25.39	5386.1		25.39	10386.6
25.4	5274.57		25.4	10843.4
25.41	5050		25.41	10795
25.42	5039.74		25.42	10641.4
25.43	5003.4		25.43	10909.2
25.44	5060.61		25.44	11034.4
25.45	5166.11		25.45	10967.4
25.46	4866.58		25.46	11313.3
25.47	4756.59		25.47	11246.6
25.48	4922.68		25.48	11433.8
25.49	5173.97		25.49	12042.3
25.5	4944.49		25.5	12267.7
25.51	4645.26		25.51	12089.4
25.52	4433.9		25.52	12223.7
25.53	4847.48		25.53	12462.2
25.54	5056.09		25.54	12740.8
25.55	4809.51		25.55	12674.6
25.56	4897.25		25.56	12670.5
25.57	5143.83		25.57	12516.2
25.58	5342.67		25.58	12567.1
25.59	5346.23		25.59	12641.7
25.6	5112.65		25.6	12700.1
25.61	4787.78		25.61	13011.8
25.62	4696.92		25.62	13277.3
25.63	4563.49		25.63	13445.2
25.64	4753.93		25.64	13675.5
25.65	4997.02		25.65	13694.9
25.66	5033.61		25.66	13377.2
25.67	5196.14		25.67	13931.4
25.68	4913.38		25.68	13797.3
25.69	5049.23		25.69	13992.4
25.7	4681.69		25.7	14154.1
25.71	4850.5		25.71	13873.7
25.72	4907.75		25.72	14426.7
25.73	4777.69		25.73	14784.5
25.74	4747.19		25.74	14771.4
25.75	4741.69		25.75	15104.2
25.76	4769.51		25.76	15129.5
25.77	4735.7		25.77	14762.2
25.78	4903.03		25.78	14979.2
25.79	4749.4		25.79	15383.6
25.8	4373.12		25.8	15591.9
25.81	4730.73		25.81	15554
25.82	5093.16		25.82	15581.6
25.83	5191.24		25.83	15664
25.84	4971.89		25.84	15925.8
25.85	5000		25.85	15981.5
25.86	4956.27		25.86	16137.6
25.87	4719.22		25.87	16733.6
25.88	4753.61		25.88	16409.7
25.89	4823.91		25.89	16715.4
25.9	4608.29		25.9	17070.9
25.91	4722.76		25.91	17039.6
25.92	4620.72		25.92	17229.8
25.93	4957.71		25.93	17030.1
25.94	5075.82		25.94	17157.9
25.95	4906.94		25.95	17474
25.96	4778.56		25.96	17583.3
25.97	4945.28		25.97	17384.5
25.98	4907.3		25.98	17401
25.99	4805.89		25.99	17480.4
26	4547.15		26	17655.8
26.01	4663.02		26.01	17857.8
26.02	4877.17		26.02	17589.4
26.03	5029.8		26.03	17588.5
26.04	4906.68		26.04	17703.9
26.05	4925.73		26.05	17939.1
26.06	4768.85		26.06	18282.8
26.07	4757.33		26.07	18475.1
26.08	4564		26.08	18313.7
26.09	4478.03		26.09	18353.2
26.1	4774.9		26.1	18305.4
26.11	4727.11		26.11	17776.9
26.12	4756.52		26.12	17518.3
26.13	4476.66		26.13	18075.8
26.14	4682.92		26.14	18157.3
26.15	4771.82		26.15	17889.2
26.16	4540.76		26.16	18215.9
26.17	4407.24		26.17	18508.8
26.18	4811.84		26.18	18416.8
26.19	4601.62		26.19	18131.8
26.2	4252.49		26.2	17810.2
26.21	4411.38		26.21	17405.3
26.22	4481.23		26.22	17687.7
26.23	4370.48		26.23	18053.7
26.24	4672.18		26.24	18039.2
26.25	4682.11		26.25	17671.5
26.26	4396.4		26.26	17546.2
26.27	4414.73		26.27	17323.5
26.28	4830.75		26.28	17447.4
26.29	4944.77		26.29	17420.6
26.3	4867.28		26.3	17374.7
26.31	4608.87		26.31	17304.3
26.32	4828.28		26.32	17312.2
26.33	4781.67		26.33	17017.6
26.34	4715.69		26.34	16734
26.35	4269.5		26.35	16825.6
26.36	4456.42		26.36	16905.1
26.37	4494.46		26.37	16817.9
26.38	4269.23		26.38	16275.8
26.39	4130.24		26.39	16283.3
26.4	4129.03		26.4	16226.8
26.41	4428.73		26.41	15654.6
26.42	4539.57		26.42	15508
26.43	4428.93		26.43	15254.4
26.44	4390.59		26.44	15312.3
26.45	4495.28		26.45	15438.8
26.46	4753.42		26.46	15385
26.47	4251.39		26.47	15134.7
26.48	4307.85		26.48	15121.2
26.49	4772.08		26.49	14741.1
26.5	4810.66		26.5	14139.7
26.51	4535.54		26.51	14808.4
26.52	4379.61		26.52	13906.8
26.53	4515.48		26.53	13580.8
26.54	4269.85		26.54	13455.7
26.55	3925.97		26.55	13528.7
26.56	4231.74		26.56	13563.4
26.57	4016.77		26.57	13363.4
26.58	4222.73		26.58	12679.7
26.59	4105.35		26.59	12738.8
26.6	4410.26		26.6	12701.7
26.61	4534.32		26.61	12720
26.62	4323.27		26.62	12634.6
26.63	4405.85		26.63	12394
26.64	4227.7		26.64	12052.9
26.65	3910.42		26.65	11845.8
26.66	4087.12		26.66	11740.4
26.67	4409.03		26.67	11095.4
26.68	4517.53		26.68	11294.6
26.69	4016.39		26.69	11466.3
26.7	4279.56		26.7	11310.8
26.71	4220.37		26.71	11052.8
26.72	4278.8		26.72	10681.3
26.73	4216.84		26.73	10792.6
26.74	4499.33		26.74	10770.2
26.75	4182.48		26.75	10066.9
26.76	4157.56		26.76	9891.41
26.77	3983.33		26.77	9406.31
26.78	3996.75		26.78	9375.35
26.79	4252.05		26.79	9555.77
26.8	3953.75		26.8	9670.12
26.81	4024.57		26.81	9559.36
26.82	3831.2		26.82	9386.84
26.83	3786.1		26.83	9077.83
26.84	3871.51		26.84	8761.02
26.85	4382.03		26.85	8821.08
26.86	4341.14		26.86	8725.63
26.87	4113.6		26.87	8737.06
26.88	4052.35		26.88	8619.05
26.89	4559.77		26.89	8680.46
26.9	4360.01		26.9	8598.89
26.91	4169.35		26.91	8552.2
26.92	4252.06		26.92	8112.54
26.93	4307.23		26.93	7980.85
26.94	4006.68		26.94	7900.48
26.95	4231.96		26.95	7913.46
26.96	4175.01		26.96	7790.36
26.97	3866.67		26.97	7445.9
26.98	3873.45		26.98	7925.95
26.99	4151.14		26.99	7624.24
27	4190.64		27	7588.78
27.01	3768.03		27.01	7453.22
27.02	3838.15		27.02	7206.73
27.03	4087.56		27.03	7123.19
27.04	4309.61		27.04	7025.7
27.05	3896.06		27.05	7064.44
27.06	3649.27		27.06	6924.39
27.07	3601.34		27.07	6884.56
27.08	3701.02		27.08	6974.49
27.09	3782.04		27.09	6933.15
27.1	3666.67		27.1	6913.86
27.11	3668.12		27.11	6635.37
27.12	3834.84		27.12	6864.78
27.13	4033.86		27.13	6615.28
27.14	4115.1		27.14	6401.39
27.15	3816.33		27.15	6665.42
27.16	3733.19		27.16	6357.09
27.17	3684.04		27.17	5925.32
27.18	4099.89		27.18	6116.57
27.19	3883.47		27.19	5933.45
27.2	3633.79		27.2	6249.42
27.21	3899.2		27.21	6108.76
27.22	4165.56		27.22	5992.15
27.23	3851.69		27.23	5867.34
27.24	3452.61		27.24	5841.83
27.25	3648.46		27.25	5800.32
27.26	3815.19		27.26	6031.27
27.27	3486.68		27.27	5703.34
27.28	3714.05		27.28	5518.72
27.29	4128.18		27.29	5434.36
27.3	3755.19		27.3	5564.86
27.31	3585.79		27.31	5648.77
27.32	3894.97		27.32	5477.78
27.33	3818.09		27.33	5204.69
27.34	3751.22		27.34	5339.08
27.35	3504.85		27.35	5341.67
27.36	3467.35		27.36	5349.83
27.37	3271.02		27.37	5268.48
27.38	3478.36		27.38	5234.1
27.39	3629.72		27.39	5428.51
27.4	3828.28		27.4	5059.69
27.41	3541.27		27.41	5058.11
27.42	3776.43		27.42	5123.16
27.43	4058.51		27.43	5278.77
27.44	3743.32		27.44	4968.07
27.45	3959.4		27.45	4853.38
27.46	3789.26		27.46	5172.56
27.47	3332.3		27.47	5070.57
27.48	3332.76		27.48	4801.2
27.49	3397.61		27.49	4896.12
27.5	3512.35		27.5	4988.27
27.51	3596.82		27.51	4999.68
27.52	3391.86		27.52	4687.8
27.53	3351.35		27.53	4675
27.54	3733.31		27.54	5034.35
27.55	3893.57		27.55	4986.19
27.56	3947.8		27.56	4863.84
27.57	3679.49		27.57	4906.07
27.58	3698.45		27.58	4805.03
27.59	3700		27.59	4617.45
27.6	3858.54		27.6	4465.65
27.61	3961.67		27.61	4624.59
27.62	3618.74		27.62	4633.33
27.63	3236.71		27.63	4609.64
27.64	3421.75		27.64	4702.99
27.65	3338.8		27.65	4787.11
27.66	3175.97		27.66	4508.41
27.67	3308.12		27.67	4460.23
27.68	3348.06		27.68	4411.24
27.69	3428.39		27.69	4518.08
27.7	3355.04		27.7	4618.95
27.71	3303.09		27.71	4679.73
27.72	3393.71		27.72	4433.43
27.73	3618.39		27.73	4689.65
27.74	3384.06		27.74	4404.53
27.75	3304.43		27.75	4235.51
27.76	3486.49		27.76	4333.78
27.77	3468.96		27.77	4411.51
27.78	3466.67		27.78	4401.16
27.79	3141.55		27.79	4105.85
27.8	3503.22		27.8	3812.74
27.81	3317.14		27.81	3930.65
27.82	3269.16		27.82	4226.99
27.83	3420.7		27.83	4211.49
27.84	3387.18		27.84	4331.4
27.85	3490.88		27.85	4326.3
27.86	3285.18		27.86	4278.97
27.87	3373.94		27.87	4068.11
27.88	3214.97		27.88	4172.44
27.89	3307		27.89	4114.55
27.9	3331.93		27.9	4177.03
27.91	3058.89		27.91	4091.86
27.92	3276.97		27.92	4068.11
27.93	3543.32		27.93	4059.06
27.94	3278.1		27.94	4119.09
27.95	3553.36		27.95	3996.07
27.96	3522.74		27.96	3816.7
27.97	3350.25		27.97	3777.31
27.98	3333.33		27.98	3978.97
27.99	3303.16		27.99	4000
28	3269.86		28	3947.26
28.01	3341.92		28.01	3964.24
28.02	3334.97		28.02	3996.73
28.03	3168.21		28.03	4097.57
28.04	2970.1		28.04	4033.38
28.05	3174.58		28.05	3748.01
28.06	3289.72		28.06	3843.76
28.07	3090.94		28.07	3865.8
28.08	2828.05		28.08	3821.93
28.09	3142.55		28.09	3786.88
28.1	3361.82		28.1	3857.7
28.11	3368.48		28.11	3903.8
28.12	3188.65		28.12	3641.3
28.13	3225.93		28.13	3734.26
28.14	3322.11		28.14	3676.02
28.15	3096.92		28.15	3607.56
28.16	3169.96		28.16	3725.43
28.17	3080.18		28.17	3866.93
28.18	3272.71		28.18	3780.31
28.19	3182.42		28.19	3700.53
28.2	3357.48		28.2	3838.45
28.21	3471.28		28.21	3865.66
28.22	3263.75		28.22	3595.85
28.23	3335.67		28.23	3331.74
28.24	3320.8		28.24	3518.99
28.25	3156.29		28.25	3783.28
28.26	3468.22		28.26	3845.79
28.27	3414.88		28.27	3791.84
28.28	3312.87		28.28	3594.56
28.29	3401.51		28.29	3573.92
28.3	3431.15		28.3	3531.55
28.31	3173.01		28.31	3597.31
28.32	3104.45		28.32	3702.21
28.33	3172.11		28.33	3716.67
28.34	3140.12		28.34	3623.05
28.35	3147.72		28.35	3665.87
28.36	3063.82		28.36	3596
28.37	3222.14		28.37	3518.78
28.38	3264.32		28.38	3601.45
28.39	3481.25		28.39	3480.76
28.4	3302.38		28.4	3579.76
28.41	3238.14		28.41	3735.53
28.42	3418.54		28.42	3687.1
28.43	3037.42		28.43	3618.09
28.44	2853.01		28.44	3729.09
28.45	2634.7		28.45	3806.75
28.46	3025.04		28.46	3745.83
28.47	3255.63		28.47	3528.18
28.48	3523.52		28.48	3385.7
28.49	3439.68		28.49	3260.85
28.5	3261.68		28.5	3474.14
28.51	3275.54		28.51	3572.95
28.52	3241.18		28.52	3414.73
28.53	3261.39		28.53	3502.59
28.54	2944.41		28.54	3756.18
28.55	2925.31		28.55	3709.05
28.56	2933.33		28.56	3503.05
28.57	3031		28.57	3369
28.58	2952.47		28.58	3266.4
28.59	2961.16		28.59	3347.39
28.6	2980.56		28.6	3387.51
28.61	3122.07		28.61	3384.73
28.62	3122.29		28.62	3431.82
28.63	2784.64		28.63	3503.92
28.64	3062.04		28.64	3378.51
28.65	2940.2		28.65	3398.28
28.66	2707.14		28.66	3484.1
28.67	2625.4		28.67	3623.8
28.68	2863.93		28.68	3519.5
28.69	3136.14		28.69	3375.07
28.7	2936.78		28.7	3514.37
28.71	2773.91		28.71	3556.84
28.72	3023.16		28.72	3571.99
28.73	2987.86		28.73	3404.52
28.74	2857.72		28.74	3216.86
28.75	2996.53		28.75	3319.33
28.76	3033.33		28.76	3254.94
28.77	3168.93		28.77	3226.55
28.78	3051.05		28.78	3319.78
28.79	2922.02		28.79	3301.11
28.8	3075.52		28.8	3244.41
28.81	3049.26		28.81	3341.19
28.82	3235.26		28.82	3326.28
28.83	3175.79		28.83	3222.57
28.84	3082.89		28.84	3287.25
28.85	3093.47		28.85	3348.54
28.86	3207.07		28.86	3431.95
28.87	3032.87		28.87	3496.78
28.88	2916.61		28.88	3341.53
28.89	2873.35		28.89	3240.04
28.9	2879.97		28.9	3284.87
28.91	2883.33		28.91	3399.64
28.92	3015.99		28.92	3471.43
28.93	3036.75		28.93	3430.35
28.94	3086.24		28.94	3509.26
28.95	3126.41		28.95	3440.88
28.96	3001.46		28.96	3251.82
28.97	3072.01		28.97	3287.34
28.98	2994.81		28.98	3367.5
28.99	2782.86		28.99	3317.69
29	2785.77		29	3286.89
29.01	2878.54		29.01	3322.6
29.02	2860.79		29.02	3464.03
29.03	2954.41		29.03	3349.92
29.04	2866.05		29.04	3327.88
29.05	3002.48		29.05	3216.23
29.06	2959.06		29.06	3241.8
29.07	2842.53		29.07	3225.9
29.08	2868.48		29.08	3391.53
29.09	2986.8		29.09	3124.81
29.1	2952.1		29.1	3156.01
29.11	2894.65		29.11	3339.95
29.12	2818.96		29.12	3376.89
29.13	2838.57		29.13	3400.71
29.14	2939.84		29.14	3363.41
29.15	2838.51		29.15	3369.22
29.16	2736.02		29.16	3470.97
29.17	3087.18		29.17	3295.58
29.18	3212.76		29.18	3220.58
29.19	3038.35		29.19	3210.3
29.2	2970.61		29.2	3201.97
29.21	2903.18		29.21	3168.26
29.22	2857.98		29.22	3209.05
29.23	2786.7		29.23	3288.3
29.24	2918.34		29.24	3245.14
29.25	2941.43		29.25	3307.03
29.26	2719.13		29.26	3301.83
29.27	2700.32		29.27	3209.89
29.28	2616.18		29.28	3038.88
29.29	2758.91		29.29	2941.5
29.3	2741.53		29.3	3181.7
29.31	2979.21		29.31	3185.4
29.32	3004.25		29.32	3039.75
29.33	2908.55		29.33	2975.07
29.34	2895.78		29.34	3115.99
29.35	2825.45		29.35	3172.88
29.36	2737.98		29.36	3255.63
29.37	2815.74		29.37	3239.99
29.38	2775.81		29.38	3138.44
29.39	2737.66		29.39	3157.72
29.4	2831.94		29.4	3131.86
29.41	2817.44		29.41	3104.36
29.42	2775.43		29.42	2970.99
29.43	2815.74		29.43	3059.94
29.44	2808.84		29.44	3169.57
29.45	2787.77		29.45	3179.44
29.46	2783.33		29.46	3168.89
29.47	2807.71		29.47	3355.6
29.48	2767.99		29.48	3309.39
29.49	3017.3		29.49	3108.72
29.5	2837.66		29.5	3159.18
29.51	2588		29.51	3139.45
29.52	2726.8		29.52	3177.12
29.53	2618.92		29.53	3163.78
29.54	2706.68		29.54	3258.47
29.55	2886.99		29.55	3342.11
29.56	2861.25		29.56	3274.24
29.57	2773.36		29.57	3133.72
29.58	2726.05		29.58	3145.55
29.59	2788.39		29.59	3148.74
29.6	2947.95		29.6	3034.25
29.61	2928.51		29.61	2997.62
29.62	2733.45		29.62	3029.74
29.63	2642.91		29.63	3029.79
29.64	2775.62		29.64	2912.36
29.65	2963.55		29.65	3073.82
29.66	3075.76		29.66	2998.79
29.67	2769.64		29.67	3110.31
29.68	2751.12		29.68	3148
29.69	2623.61		29.69	3056.9
29.7	2655.66		29.7	3030.87
29.71	2805.48		29.71	3232.58
29.72	2639.39		29.72	3147.01
29.73	2561.68		29.73	3127.57
29.74	2624.97		29.74	3074.2
29.75	2521.93		29.75	3030.03
29.76	2594.51		29.76	3112.17
29.77	2742.82		29.77	3208.01
29.78	2667.5		29.78	3152.25
29.79	2686.05		29.79	3041.5
29.8	2693.58		29.8	3135.32
29.81	2521.98		29.81	3128.28
29.82	2565.05		29.82	3082.74
29.83	2639.64		29.83	3126.69
29.84	2523.87		29.84	3138.53
29.85	2581.14		29.85	3173.4
29.86	2770.47		29.86	3271.66
29.87	2958.82		29.87	3137.21
29.88	2914.17		29.88	3052.64
29.89	2684.76		29.89	3101.16
29.9	2736.2		29.9	3142.03
29.91	2664.04		29.91	3155.66
29.92	2498.2		29.92	3045.23
29.93	2574.2		29.93	3155.39
29.94	2689.69		29.94	3199.52
29.95	2581.64		29.95	3121.45
29.96	2617.76		29.96	3164.68
29.97	2633.03		29.97	3071.05
29.98	2627.86		29.98	3047.51
29.99	2588.64		29.99	3105.78
30	2588.97		30	3097.11
30.01	2689.08		30.01	2994.25
30.02	2744.45		30.02	3077.83
30.03	2694.52		30.03	3125.02
30.04	2633.44		30.04	3044.67
30.05	2594.55		30.05	3013.86
30.06	2726.82		30.06	3110.49
30.07	2700.84		30.07	3070.19
30.08	2628		30.08	2948.01
30.09	2803.32		30.09	3138.9
30.1	2680.8		30.1	3137.78
30.11	2544.78		30.11	3058.59
30.12	2533.33		30.12	2973.55
30.13	2533.33		30.13	2922.43
30.14	2565.98		30.14	3014.61
30.15	2691.96		30.15	3017.78
30.16	2793.37		30.16	2942.87
30.17	2924.91		30.17	2857.14
30.18	2875.29		30.18	2884.42
30.19	2719.6		30.19	2846.57
30.2	2666.67		30.2	2894.45
30.21	2731.14		30.21	2979.28
30.22	2616.49		30.22	2967.82
30.23	2608.28		30.23	2853.64
30.24	2756.88		30.24	2773.28
30.25	2752.66		30.25	2774.34
30.26	2695.37		30.26	2975.01
30.27	2683.33		30.27	3125.85
30.28	2619.68		30.28	3181.83
30.29	2572.74		30.29	3125.87
30.3	2556.09		30.3	2945.91
30.31	2613.31		30.31	2893.05
30.32	2723.72		30.32	2939.93
30.33	2703.59		30.33	2974.1
30.34	2593.21		30.34	3124.99
30.35	2497.63		30.35	3255.47
30.36	2466.67		30.36	3079.47
30.37	2560.58		30.37	3005.29
30.38	2543.76		30.38	3033.33
30.39	2614.36		30.39	2903.38
30.4	2621.07		30.4	2913.2
30.41	2562.62		30.41	2987.38
30.42	2529.32		30.42	2896.62
30.43	2526.99		30.43	2926.2
30.44	2667.22		30.44	3019.38
30.45	2667.76		30.45	2908.03
30.46	2606.41		30.46	2907.08
30.47	2722.89		30.47	2912.25
30.48	2851.11		30.48	2852.67
30.49	2760.91		30.49	2818.03
30.5	2622.24		30.5	2813.43
30.51	2735.78		30.51	2867.49
30.52	2843.48		30.52	2803.63
30.53	2769		30.53	2939.1
30.54	2534.77		30.54	2844.35
30.55	2527.61		30.55	2790.77
30.56	2499.34		30.56	3001
30.57	2453.43		30.57	2989.48
30.58	2576.97		30.58	2961.79
30.59	2599.96		30.59	2961.64
30.6	2536.7		30.6	2891.72
30.61	2676.18		30.61	2913.17
30.62	2663.93		30.62	3049.5
30.63	2553.54		30.63	3022.32
30.64	2414.39		30.64	2869.13
30.65	2521.29		30.65	2773.71
30.66	2778.35		30.66	2730.26
30.67	2630.18		30.67	2795.49
30.68	2397.83		30.68	2889.34
30.69	2428.52		30.69	2965.74
30.7	2689.04		30.7	2975.51
30.71	2833.33		30.71	3021.88
30.72	2774.79		30.72	3061.79
30.73	2538.58		30.73	3033.99
30.74	2526.34		30.74	3060.4
30.75	2713.66		30.75	3043.17
30.76	2589.74		30.76	2984.14
30.77	2662.53		30.77	2932.86
30.78	2700.97		30.78	2811.93
30.79	2530.07		30.79	2765.72
30.8	2370.64		30.8	2864.95
30.81	2443.74		30.81	2939.38
30.82	2645.64		30.82	2921.31
30.83	2773.93		30.83	2938.18
30.84	2769.04		30.84	2899.99
30.85	2685.8		30.85	2821.48
30.86	2640.51		30.86	2681.42
30.87	2614.4		30.87	2700.54
30.88	2788.95		30.88	2887.26
30.89	3018.19		30.89	2961.95
30.9	2866.92		30.9	2944.22
30.91	2643.66		30.91	3003.76
30.92	2665.59		30.92	2997.43
30.93	2754.07		30.93	2945.32
30.94	2783.33		30.94	2965
30.95	2829.9		30.95	2946.08
30.96	2643.62		30.96	2949.2
30.97	2550.14		30.97	2910.08
30.98	2755.49		30.98	2835.2
30.99	2857.43		30.99	2927.49
31	2720.97		31	2970.59
31.01	2607.47		31.01	2901.14
31.02	2682.6		31.02	2884.18
31.03	2704.21		31.03	2900.82
31.04	2584.41		31.04	2812.37
31.05	2443.7		31.05	2797.18
31.06	2374.23		31.06	2840.9
31.07	2648.2		31.07	2833.33
31.08	2946.77		31.08	2819.74
31.09	2909.57		31.09	2758.59
31.1	2625.78		31.1	2797.88
31.11	2504.03		31.11	2884.68
31.12	2558.99		31.12	2980.87
31.13	2584.6		31.13	3018.62
31.14	2519.48		31.14	2884.3
31.15	2441.07		31.15	2782.74
31.16	2486.78		31.16	2779.45
31.17	2533.33		31.17	2796.67
31.18	2622.03		31.18	2795.03
31.19	2540.68		31.19	2792.18
31.2	2347.01		31.2	2747.01
31.21	2335.25		31.21	2863.03
31.22	2445.8		31.22	2911.61
31.23	2683.37		31.23	2912.74
31.24	2824.58		31.24	2873.48
31.25	2694.37		31.25	2666.21
31.26	2478.74		31.26	2683.95
31.27	2400.73		31.27	2831.17
31.28	2477.41		31.28	2922.73
31.29	2550.65		31.29	2893.07
31.3	2653.06		31.3	2768.84
31.31	2698.85		31.31	2820.11
31.32	2563.45		31.32	2908.07
31.33	2449.5		31.33	2715.49
31.34	2578.91		31.34	2640.14
31.35	2597.05		31.35	2724.79
31.36	2398.09		31.36	2823.22
31.37	2418.73		31.37	2878.22
31.38	2533.64		31.38	2820.61
31.39	2609.27		31.39	2804.1
31.4	2565.29		31.4	2804.22
31.41	2441.38		31.41	2917.91
31.42	2525.99		31.42	2982.95
31.43	2633.33		31.43	2815.81
31.44	2691.93		31.44	2762.82
31.45	2825.17		31.45	2854.22
31.46	2666.67		31.46	2891.67
31.47	2499.84		31.47	2891.7
31.48	2624.73		31.48	2879.15
31.49	2600.57		31.49	2920.57
31.5	2574.46		31.5	3012
31.51	2633.33		31.51	2992.53
31.52	2682.64		31.52	2883.79
31.53	2856.32		31.53	2845.9
31.54	2885.17		31.54	2870.3
31.55	2750.69		31.55	3026.5
31.56	2643.39		31.56	3011.78
31.57	2526.05		31.57	2825.84
31.58	2645.41		31.58	2836.24
31.59	2776.24		31.59	2863.12
31.6	2684.94		31.6	2740.85
31.61	2560.91		31.61	2689.66
31.62	2547.55		31.62	2798.16
31.63	2520.57		31.63	2882.03
31.64	2424.66		31.64	2852.75
31.65	2457.24		31.65	2775.36
31.66	2372.02		31.66	2830.28
31.67	2368.98		31.67	2888.1
31.68	2594.96		31.68	2795.87
31.69	2731.57		31.69	2747.8
31.7	2656.42		31.7	2929.48
31.71	2439.06		31.71	3000.85
31.72	2435.21		31.72	2786.86
31.73	2557.82		31.73	2653.91
31.74	2636.86		31.74	2736.32
31.75	2662.21		31.75	2801.66
31.76	2646.57		31.76	2685.75
31.77	2599.36		31.77	2668.49
31.78	2514.22		31.78	2743.5
31.79	2696.37		31.79	2770.59
31.8	2697.61		31.8	2852.55
31.81	2492.34		31.81	2878.83
31.82	2521.57		31.82	2894.8
31.83	2559.04		31.83	2877.82
31.84	2580.43		31.84	2841.67
31.85	2707.74		31.85	2860.64
31.86	2672.83		31.86	2807.63
31.87	2620.82		31.87	2712.89
31.88	2713.94		31.88	2734.7
31.89	2567.35		31.89	2785.45
31.9	2421.7		31.9	2883.28
31.91	2448.9		31.91	2874.08
31.92	2617.11		31.92	2779.82
31.93	2722.31		31.93	2842.7
31.94	2660.98		31.94	2878.71
31.95	2513		31.95	2879.63
31.96	2510.95		31.96	2856.55
31.97	2551.94		31.97	2803.89
31.98	2540.68		31.98	2840.09
31.99	2579.3		31.99	2761.22
32	2660.49		32	2603.76
32.01	2592.8		32.01	2686.98
32.02	2462.4		32.02	2713.47
32.03	2471.01		32.03	2683.68
32.04	2418.88		32.04	2673.39
32.05	2515.36		32.05	2769.15
32.06	2601.95		32.06	2711.42
32.07	2545.36		32.07	2641.77
32.08	2597.64		32.08	2649.96
32.09	2566.72		32.09	2720.12
32.1	2471.54		32.1	2925.93
32.11	2518.49		32.11	2931.51
32.12	2640.41		32.12	2788.36
32.13	2628.82		32.13	2725.3
32.14	2515.52		32.14	2737.43
32.15	2392.98		32.15	2824.57
32.16	2481.36		32.16	2851.33
32.17	2686.5		32.17	2820.72
32.18	2706.72		32.18	2753.36
32.19	2544.43		32.19	2779.87
32.2	2556.71		32.2	2891.67
32.21	2752.41		32.21	2891.67
32.22	2829.33		32.22	2905.45
32.23	2724.43		32.23	2866.61
32.24	2548.16		32.24	2779.91
32.25	2477.33		32.25	2843.32
32.26	2462.16		32.26	2972.33
32.27	2492.05		32.27	2897.76
32.28	2670.33		32.28	2867.29
32.29	2679.73		32.29	3027.7
32.3	2683.69		32.3	2931.38
32.31	2733.33		32.31	2858.07
32.32	2686.43		32.32	2838.49
32.33	2496.4		32.33	2849.93
32.34	2310.01		32.34	2813.32
32.35	2273.43		32.35	2823.37
32.36	2319.46		32.36	2745.39
32.37	2416.97		32.37	2650
32.38	2340.32		32.38	2752.11
32.39	2444.51		32.39	2882.06
32.4	2647.02		32.4	2808.92
32.41	2551.36		32.41	2738.74
32.42	2404.41		32.42	2740.89
32.43	2365.8		32.43	2882.58
32.44	2416.67		32.44	3054.14
32.45	2390.84		32.45	3009.61
32.46	2375.75		32.46	2914.95
32.47	2410.25		32.47	2965.99
32.48	2451.2		32.48	2921.8
32.49	2520.57		32.49	2935.81
32.5	2563.62		32.5	2855.33
32.51	2552.48		32.51	2668.66
32.52	2398.29		32.52	2727.91
32.53	2475.22		32.53	2882.66
32.54	2585.83		32.54	2893.41
32.55	2562.09		32.55	2759.26
32.56	2358.33		32.56	2716.66
32.57	2549.55		32.57	2786.37
32.58	2824.85		32.58	2827.12
32.59	2835.7		32.59	2791.89
32.6	2783.33		32.6	2805.57
32.61	2709.46		32.61	2912.31
32.62	2589.47		32.62	2936.4
32.63	2606.12		32.63	2947.78
32.64	2604.47		32.64	2973.58
32.65	2650.23		32.65	2908.78
32.66	2778.79		32.66	2774.25
32.67	2781.87		32.67	2786.45
32.68	2731.92		32.68	2817.69
32.69	2603.89		32.69	2981.68
32.7	2403.39		32.7	2993.36
32.71	2463.42		32.71	2960.7
32.72	2619.06		32.72	2938.1
32.73	2551.13		32.73	2928.53
32.74	2565.59		32.74	2976.61
32.75	2492.07		32.75	3004.37
32.76	2457.8		32.76	2907.91
32.77	2521.62		32.77	2808.79
32.78	2505.84		32.78	2842.52
32.79	2551.59		32.79	2860.45
32.8	2668.88		32.8	2844.94
32.81	2697.27		32.81	2907.15
32.82	2543.61		32.82	2940.1
32.83	2528.73		32.83	2841.09
32.84	2548.97		32.84	2819.79
32.85	2540.42		32.85	2835.96
32.86	2615.86		32.86	2782.32
32.87	2629.4		32.87	2700
32.88	2766.38		32.88	2753.7
32.89	2699.53		32.89	2832.98
32.9	2616.49		32.9	2769.3
32.91	2538.55		32.91	2696.89
32.92	2455.58		32.92	2602.76
32.93	2444.43		32.93	2666.73
32.94	2427.71		32.94	2824.98
32.95	2461.24		32.95	2816.81
32.96	2471.71		32.96	2774.92
32.97	2660.14		32.97	2758.75
32.98	2745.59		32.98	2724.47
32.99	2616.35		32.99	2813.46
33	2584.84		33	2817.61
33.01	2455.41		33.01	2754.98
33.02	2531.39		33.02	2832.36
33.03	2661.29		33.03	2905.38
33.04	2644.64		33.04	2905.95
33.05	2713.4		33.05	2877.99
33.06	2835.46		33.06	2824.11
33.07	2680.33		33.07	2751.89
33.08	2566.67		33.08	2799.59
33.09	2640.36		33.09	2840.35
33.1	2668.87		33.1	2883.8
33.11	2404.24		33.11	2830.08
33.12	2444.79		33.12	2747.39
33.13	2521.56		33.13	2803.95
33.14	2649.44		33.14	2918.39
33.15	2489.7		33.15	2876.97
33.16	2456.4		33.16	2828.12
33.17	2407.75		33.17	2715.27
33.18	2406.07		33.18	2827.55
33.19	2563.81		33.19	2866.35
33.2	2501.76		33.2	2939.14
33.21	2250.42		33.21	2877.87
33.22	2442.03		33.22	2787.68
33.23	2591.64		33.23	2905.03
33.24	2503.41		33.24	2935.11
33.25	2433.33		33.25	2821.79
33.26	2522.44		33.26	2779.95
33.27	2718.54		33.27	2806.46
33.28	2658.77		33.28	2824.47
33.29	2585.32		33.29	2842.07
33.3	2584.14		33.3	2954.07
33.31	2724.97		33.31	2854.18
33.32	2837.63		33.32	2751.88
33.33	2655.77		33.33	2754.55
33.34	2378.53		33.34	2918.78
33.35	2443.22		33.35	2865.59
33.36	2609.5		33.36	2905.93
33.37	2507.27		33.37	2865.45
33.38	2461.49		33.38	2871.51
33.39	2626.09		33.39	2834.6
33.4	2645.31		33.4	2809.63
33.41	2577.24		33.41	2772.97
33.42	2489.21		33.42	2748.28
33.43	2614.78		33.43	2831.53
33.44	2557.43		33.44	2870.88
33.45	2528.73		33.45	2798.26
33.46	2530.41		33.46	2706.46
33.47	2639.7		33.47	2612.21
33.48	2746.95		33.48	2648.48
33.49	2598.18		33.49	2683.78
33.5	2762.55		33.5	2879.02
33.51	2558.28		33.51	2707.92
33.52	2413.42		33.52	2552.28
33.53	2356.44		33.53	2886.3
33.54	2157.68		33.54	3015.7
33.55	2413.88		33.55	2803.22
33.56	2665.73		33.56	2820.93
33.57	2603.52		33.57	2740.77
33.58	2540.48		33.58	2764.69
33.59	2531.85		33.59	2656.88
33.6	2686.38		33.6	2725.97
33.61	2612.93		33.61	2780.61
33.62	2654.29		33.62	2759.33
33.63	2700.85		33.63	2836.97
33.64	2800		33.64	2757.98
33.65	2833.89		33.65	2746.46
33.66	2836.31		33.66	2847.79
33.67	2508		33.67	2797.77
33.68	2400.06		33.68	2722.85
33.69	2516.62		33.69	2774.92
33.7	2758.12		33.7	3019.16
33.71	2751.26		33.71	2729.6
33.72	2374.66		33.72	2632.76
33.73	2462.27		33.73	2786.97
33.74	2536.66		33.74	2822.05
33.75	2605.4		33.75	2686.72
33.76	2507.03		33.76	2762.89
33.77	2629.32		33.77	2698.88
33.78	2592.66		33.78	2658.67
33.79	2496.76		33.79	2795.65
33.8	2457.12		33.8	2824.19
33.81	2553.06		33.81	2863.16
33.82	2612.74		33.82	2832.86
33.83	2580.45		33.83	2866.15
33.84	2458.29		33.84	2858.59
33.85	2328.64		33.85	2726.76
33.86	2548.76		33.86	2646.14
33.87	2626.86		33.87	2679.38
33.88	2659.38		33.88	2835.24
33.89	2481.87		33.89	2828.36
33.9	2552.25		33.9	2747.39
33.91	2616.67		33.91	2626.88
33.92	2556.71		33.92	2697.03
33.93	2346.27		33.93	2905.48
33.94	2377.86		33.94	2851.82
33.95	2562.88		33.95	2809.23
33.96	2651.97		33.96	2830.64
33.97	2592.68		33.97	2820.92
33.98	2544.83		33.98	2903.17
33.99	2510.12		33.99	2835.86
34	2695.49		34	2884.01
34.01	2760.57		34.01	2941.76
34.02	2598.83		34.02	3019.07
34.03	2561.72		34.03	2936.5
34.04	2656.07		34.04	2842.66
34.05	2567.49		34.05	2934.68
34.06	2379.84		34.06	3008.87
34.07	2404.91		34.07	2899.28
34.08	2529.24		34.08	2845.44
34.09	2450		34.09	2917.47
34.1	2456.85		34.1	3009.82
34.11	2462.9		34.11	3000.36
34.12	2481.57		34.12	3058.2
34.13	2829.61		34.13	2982.88
34.14	2609.6		34.14	2825.05
34.15	2336.67		34.15	2880
34.16	2426.61		34.16	2965.01
34.17	2473.26		34.17	2946.79
34.18	2457.36		34.18	2909.84
34.19	2342.05		34.19	2976.09
34.2	2583.33		34.2	3047.65
34.21	2593.01		34.21	2885.48
34.22	2662.21		34.22	2841.04
34.23	2783.33		34.23	2908.33
34.24	2757.95		34.24	2895.64
34.25	2612.14		34.25	2849.55
34.26	2465.68		34.26	2894.31
34.27	2539.57		34.27	2940.11
34.28	2541.86		34.28	2948.84
34.29	2414.84		34.29	2990.46
34.3	2367.05		34.3	2907.19
34.31	2498.38		34.31	3037.81
34.32	2443.93		34.32	2980.3
34.33	2533.53		34.33	2941.07
34.34	2476.15		34.34	2836.98
34.35	2861.31		34.35	2867.86
34.36	2677.41		34.36	2795.32
34.37	2629.41		34.37	2931.38
34.38	2591.79		34.38	2797.36
34.39	2875.38		34.39	3008.49
34.4	2893.57		34.4	3287.46
34.41	2743.16		34.41	3118.38
34.42	2584.22		34.42	3172.37
34.43	2721.66		34.43	3168.82
34.44	2552.35		34.44	3019.48
34.45	2402.8		34.45	3050.12
34.46	2419.45		34.46	3141.68
34.47	2469.26		34.47	3183.33
34.48	2644.51		34.48	3164.11
34.49	2586.66		34.49	3088.49
34.5	2446.89		34.5	3186.45
34.51	2492.43		34.51	3096.47
34.52	2372.01		34.52	3021.09
34.53	2392.03		34.53	3169.68
34.54	2344.72		34.54	3111.32
34.55	2311.42		34.55	2942.14
34.56	2327.6		34.56	2931.25
34.57	2538.22		34.57	3071.55
34.58	2373.06		34.58	2959.05
34.59	2360.03		34.59	3178.91
34.6	2556.93		34.6	3072.86
34.61	2344.34		34.61	2886.32
34.62	2522.48		34.62	2973.73
34.63	2657.44		34.63	3119.49
34.64	2687.68		34.64	3167.32
34.65	2587.32		34.65	3060.33
34.66	2409.38		34.66	2988.35
34.67	2357.03		34.67	3088.36
34.68	2323.93		34.68	3213.08
34.69	2478.54		34.69	3177.42
34.7	2561.79		34.7	3109.35
34.71	2616.95		34.71	3179.23
34.72	2556.14		34.72	2958.13
34.73	2742.38		34.73	3029.07
34.74	2422.22		34.74	3180.06
34.75	2680.28		34.75	3308.72
34.76	2726.13		34.76	3253.83
34.77	2480.07		34.77	3209.36
34.78	2548.93		34.78	3096.14
34.79	2472.92		34.79	3030.96
34.8	2752.97		34.8	3119.55
34.81	2866.02		34.81	3073.59
34.82	2750		34.82	3056.64
34.83	2713.8		34.83	3347.13
34.84	2479.34		34.84	3094.72
34.85	2560.38		34.85	3038.43
34.86	2508.36		34.86	2914.54
34.87	2474.72		34.87	3029.02
34.88	2662.25		34.88	3108.5
34.89	2741.9		34.89	3052.03
34.9	2681.32		34.9	3068.67
34.91	2668.66		34.91	3079.36
34.92	2679.39		34.92	3049.01
34.93	2644.14		34.93	3033.85
34.94	2621.31		34.94	2955.62
34.95	2771.81		34.95	2813.13
34.96	2664.31		34.96	2860.47
34.97	2543.06		34.97	2975.6
34.98	2733.19		34.98	3232.33
34.99	2590.75		34.99	3150.01
35	2511.17		35	3076.92
35.01	2486.64		35.01	3022.28
35.02	2628.42		35.02	3006.3
35.03	2469.59		35.03	3051.21
35.04	2622.75		35.04	2991.67
35.05	2531.59		35.05	2988.18
35.06	2544.33		35.06	2956.61
35.07	2778.2		35.07	2960.49
35.08	2718.09		35.08	3124.15
35.09	2566.57		35.09	3105.77
35.1	2424.97		35.1	3008.33
35.11	2504.93		35.11	3009.16
35.12	2556.5		35.12	3006.11
35.13	2605.41		35.13	2923.61
35.14	2507.95		35.14	3044.4
35.15	2575.47		35.15	2846.7
35.16	2504.67		35.16	2968
35.17	2542.31		35.17	2907.69
35.18	2460.58		35.18	2992.46
35.19	2436.1		35.19	3063.03
35.2	2804.46		35.2	2870.23
35.21	2832.36		35.21	2994.61
35.22	2641.28		35.22	3017.74
35.23	2544.26		35.23	2961.04
35.24	2506.02		35.24	3158.16
35.25	2734.59		35.25	3067.37
35.26	2550.07		35.26	3069.47
35.27	2374.86		35.27	3013.11
35.28	2477.46		35.28	3055.2
35.29	2600		35.29	2929.66
35.3	2600		35.3	2991.88
35.31	2593.51		35.31	3094.91
35.32	2520.51		35.32	3123.09
35.33	2556.56		35.33	3000
35.34	2428.35		35.34	2995.64
35.35	2394.93		35.35	2942.89
35.36	2756.06		35.36	2958.33
35.37	2817.8		35.37	2964.91
35.38	2626.09		35.38	3038.81
35.39	2734.91		35.39	2896.31
35.4	2536.76		35.4	2974.34
35.41	2573.2		35.41	3185.47
35.42	2444.43		35.42	3103.33
35.43	2597.82		35.43	3153.28
35.44	2581.72		35.44	3188.17
35.45	2804.23		35.45	3036.24
35.46	2853.13		35.46	3321.88
35.47	2636.69		35.47	3267.83
35.48	2454.48		35.48	3153.3
35.49	2797.19		35.49	3079.95
35.5	3005.97		35.5	3152.01
35.51	2821.86		35.51	3055.26
35.52	2630.52		35.52	3144.95
35.53	2593.47		35.53	3194.47
35.54	2763.05		35.54	3102.72
35.55	2687.57		35.55	3151.33
35.56	2478.86		35.56	3175
35.57	2694.88		35.57	3163.9
35.58	2603.35		35.58	2957.91
35.59	2664.21		35.59	2950.82
35.6	2621.49		35.6	2974.3
35.61	2709.59		35.61	3123.03
35.62	2559.74		35.62	3081.8
35.63	2420.43		35.63	3039.09
35.64	2501.47		35.64	2817.89
35.65	2557.76		35.65	3028.23
35.66	3075.45		35.66	3097.55
35.67	2509.14		35.67	3052.62
35.68	2348.02		35.68	3308
35.69	2706.51		35.69	3291.54
35.7	2852.09		35.7	3076.99
35.71	2482.72		35.71	2918.82
35.72	2473.87		35.72	2979.5
35.73	2669		35.73	3101.17
35.74	2730.5		35.74	3129.37
35.75	2650.55		35.75	3017.22
35.76	2671.46		35.76	3034.13
35.77	2814.09		35.77	3056.27
35.78	2728.84		35.78	2993.16
35.79	2588.16		35.79	3050.59
35.8	2753.26		35.8	3347.91
35.81	2861.28		35.81	3274.33
35.82	2669.26		35.82	3247.19
35.83	2764.59		35.83	3143.33
35.84	2683.73		35.84	3208.33
35.85	2696.95		35.85	3203.76
35.86	2569.95		35.86	3007.78
35.87	2714.58		35.87	2990.64
35.88	2616.34		35.88	3330.52
35.89	2600.63		35.89	3195.13
35.9	2636.01		35.9	3373.81
35.91	2780.8		35.91	3304.82
35.92	2633.6		35.92	3102.11
35.93	2649.75		35.93	3232.47
35.94	2632.41		35.94	3173.04
35.95	2568.38		35.95	3034.73
35.96	2698.62		35.96	3142.36
35.97	2585.68		35.97	3200.72
35.98	2800.49		35.98	3265.03
35.99	2850.44		35.99	3100.07
36	2899.47		36	3108.86
36.01	2832.19		36.01	3175.28
36.02	2666.76		36.02	3216.86
36.03	2682.44		36.03	3250.08
36.04	2500.71		36.04	3266.83
36.05	2683.76		36.05	3308.5
36.06	2832.86		36.06	3366.31
36.07	2583.26		36.07	3174.88
36.08	2500.01		36.08	3033.35
36.09	2616.54		36.09	3108.25
36.1	2600.03		36.1	3249.7
36.11	2716.3		36.11	3225.08
36.12	2899.25		36.12	3225
36.13	2618.11		36.13	3357.66
36.14	2583.53		36.14	3391.47
36.15	2566.78		36.15	3358.57
36.16	2798.12		36.16	3449.26
36.17	2816.51		36.17	3516.06
36.18	2767.17		36.18	3376.42
36.19	2552.39		36.19	3193.69
36.2	2335.94		36.2	3323.4
36.21	2300.43		36.21	3176.95
36.22	2530.07		36.22	3347.55
36.23	2746.75		36.23	3505.96
36.24	2946.8		36.24	3475.53
36.25	2540.4		36.25	3655.22
36.26	2533.33		36.26	3650.15
36.27	2696.84		36.27	3151.29
36.28	2618.33		36.28	3019.16
36.29	2877.76		36.29	3147.21
36.3	2915.94		36.3	3329.32
36.31	2753.81		36.31	3406.62
36.32	2782.54		36.32	3440.87
36.33	2799.59		36.33	3571.69
36.34	2767.53		36.34	3469.47
36.35	2685.57		36.35	3531.55
36.36	2829.16		36.36	3428.01
36.37	2833.33		36.37	3497.84
36.38	2526.09		36.38	3394.89
36.39	2807.45		36.39	3432.05
36.4	2865.08		36.4	3489.82
36.41	2673.2		36.41	3467.49
36.42	2714.98		36.42	3482.77
36.43	2797.11		36.43	3483.33
36.44	2864.29		36.44	3539.59
36.45	2979.06		36.45	3702.23
36.46	2903.13		36.46	3780.51
36.47	2547.47		36.47	3559
36.48	2709.42		36.48	3541.99
36.49	2924.55		36.49	3613.63
36.5	2741.63		36.5	3552.76
36.51	2861.01		36.51	3637.78
36.52	2786.95		36.52	3952.55
36.53	2831.11		36.53	4125.93
36.54	2737.87		36.54	3918.55
36.55	2939.96		36.55	3646.08
36.56	2838.86		36.56	3458.68
36.57	2896.78		36.57	3576.89
36.58	2773.24		36.58	3527.88
36.59	2766.67		36.59	3588.32
36.6	2766.67		36.6	3575.85
36.61	2766.67		36.61	3646.09
36.62	2877.13		36.62	3610.55
36.63	3072.51		36.63	3600.45
36.64	2658.12		36.64	3513.38
36.65	2601.87		36.65	3712.86
36.66	2835.74		36.66	3614.99
36.67	2818.6		36.67	3781.04
36.68	2455.93		36.68	3870.09
36.69	2527.34		36.69	3718.32
36.7	2924.64		36.7	3802.24
36.71	2934.36		36.71	3737.97
36.72	2902.09		36.72	3725.52
36.73	2697.15		36.73	3826.43
36.74	2745.68		36.74	3950.24
36.75	2781.14		36.75	3942.76
36.76	2985.56		36.76	3895
36.77	2720.28		36.77	3829.51
36.78	2684.48		36.78	3887.09
36.79	2714.35		36.79	4093.27
36.8	2530.76		36.8	4038.62
36.81	2764.28		36.81	3801.2
36.82	2891.55		36.82	3899.28
36.83	2977.22		36.83	4085.94
36.84	3183.89		36.84	3907.15
36.85	2984.24		36.85	4192.2
36.86	3074.44		36.86	4339.84
36.87	3067.95		36.87	3980.88
36.88	2897.66		36.88	4134.37
36.89	2821.94		36.89	4234.41
36.9	2969.99		36.9	4042.35
36.91	2952.7		36.91	4216.45
36.92	3041.8		36.92	4439.89
36.93	2943.01		36.93	4267.27
36.94	3162.36		36.94	4143.12
36.95	3000.3		36.95	4240.1
36.96	3059.52		36.96	4272.85
36.97	2960.12		36.97	4214.11
36.98	2782.74		36.98	4345.18
36.99	3009.7		36.99	4312.77
37	3078.86		37	4277.98
37.01	2977.23		37.01	4373.52
37.02	2996.95		37.02	4549.9
37.03	3045.38		37.03	4581.79
37.04	3170.88		37.04	4356.68
37.05	2956.91		37.05	4522.02
37.06	2842.86		37.06	4375.8
37.07	2742.95		37.07	4373.4
37.08	2989.14		37.08	4548.05
37.09	3242.14		37.09	4574.18
37.1	3161.55		37.1	4522.44
37.11	3300		37.11	4591.67
37.12	3076.91		37.12	4854.74
37.13	3184.72		37.13	4853.4
37.14	3409.34		37.14	4857.48
37.15	3209.27		37.15	4694.02
37.16	2959.51		37.16	4727.23
37.17	2903.52		37.17	4971.83
37.18	3212.7		37.18	4955.33
37.19	3264.88		37.19	4875.62
37.2	3236.95		37.2	4911.24
37.21	2877.09		37.21	5005.73
37.22	2862.99		37.22	4987.01
37.23	3059.22		37.23	5227.73
37.24	3112.93		37.24	5280.53
37.25	3175.79		37.25	5305.51
37.26	3227.63		37.26	5256.65
37.27	3218.58		37.27	5316.38
37.28	2921.98		37.28	5575.48
37.29	3045.24		37.29	5394.91
37.3	3125.48		37.3	5616.62
37.31	3074.58		37.31	5422.34
37.32	2993.3		37.32	5545.73
37.33	3115.24		37.33	5471.4
37.34	3265.1		37.34	5158.19
37.35	3137.08		37.35	5365.3
37.36	3233.55		37.36	5487.66
37.37	2943.51		37.37	5689.73
37.38	3016.63		37.38	5942.64
37.39	2916.82		37.39	5792.95
37.4	2914.55		37.4	5948.52
37.41	2931.2		37.41	6352.85
37.42	3122.06		37.42	6313.97
37.43	2961.47		37.43	6147.73
37.44	3005.76		37.44	6182.94
37.45	3291.62		37.45	6358.09
37.46	3174.32		37.46	6209.86
37.47	3106.68		37.47	6277.19
37.48	3287.52		37.48	6580.16
37.49	3201.39		37.49	6466.49
37.5	3226.51		37.5	6427.27
37.51	3233.33		37.51	6647.87
37.52	3348.24		37.52	6568.43
37.53	3223.18		37.53	6650.44
37.54	3243		37.54	6831.49
37.55	3035.24		37.55	6901.28
37.56	3014.3		37.56	6751.01
37.57	2888.09		37.57	6925.02
37.58	3095.01		37.58	6908.38
37.59	3418.46		37.59	6871.49
37.6	3310.01		37.6	7044.68
37.61	3354.46		37.61	7082.11
37.62	3338.24		37.62	7218.33
37.63	3333.33		37.63	7419.11
37.64	3304.97		37.64	7329.47
37.65	3356.66		37.65	7457.06
37.66	3295.92		37.66	7822.92
37.67	3212.66		37.67	7925.74
37.68	3214.12		37.68	7770.96
37.69	3301.29		37.69	7854.5
37.7	3302.58		37.7	7931.35
37.71	3328.15		37.71	7758.71
37.72	3403.62		37.72	7949.94
37.73	3149.84		37.73	7738.89
37.74	3128.06		37.74	7796.88
37.75	3133.33		37.75	8054.89
37.76	3301.31		37.76	8051.01
37.77	3333.33		37.77	7615.19
37.78	3305.4		37.78	7652.06
37.79	3397.67		37.79	8191.25
37.8	3820.86		37.8	8493.76
37.81	3816.47		37.81	8234
37.82	3494.03		37.82	8341.89
37.83	3252.73		37.83	8548.66
37.84	3410.95		37.84	8500.07
37.85	3533.18		37.85	7935.77
37.86	3591.54		37.86	7790.38
37.87	3461.68		37.87	8315.88
37.88	3308.98		37.88	8224.65
37.89	3255.73		37.89	7997
37.9	3167.28		37.9	8041.06
37.91	3384.13		37.91	7982.59
37.92	3680.97		37.92	8097.36
37.93	3568.43		37.93	7767.7
37.94	3423.51		37.94	7842.67
37.95	3358.86		37.95	7689.88
37.96	3418.49		37.96	7876.01
37.97	3693.3		37.97	7856.59
37.98	3558.65		37.98	7903.17
37.99	3489.36		37.99	7670.91
38	3756.09		38	7705.31
38.01	3653.19		38.01	7575.15
38.02	3630.28		38.02	7773.01
38.03	3538.18		38.03	7831.8
38.04	3638.88		38.04	7459.92
38.05	3693.8		38.05	7286.84
38.06	3781.29		38.06	7110.85
38.07	3691.73		38.07	7352.45
38.08	3504.43		38.08	7274.72
38.09	3480.17		38.09	7012.09
38.1	3388.91		38.1	7093.23
38.11	3622.69		38.11	7300.18
38.12	3831.39		38.12	7200.34
38.13	3745.66		38.13	7106.16
38.14	3904.7		38.14	7212.54
38.15	3909.75		38.15	7040.43
38.16	3752.59		38.16	6951.46
38.17	3636.35		38.17	6747.56
38.18	3790.5		38.18	6639.83
38.19	3860.05		38.19	6371.22
38.2	3893.35		38.2	6274.98
38.21	3860.02		38.21	6666.5
38.22	3716.87		38.22	6846.55
38.23	3709.93		38.23	6806.82
38.24	3729.95		38.24	6964.35
38.25	4065.06		38.25	6849.1
38.26	3990.95		38.26	6761.94
38.27	3791.12		38.27	6862.54
38.28	3974.83		38.28	6653.61
38.29	3954.07		38.29	6334.06
38.3	3854.16		38.3	6431.62
38.31	4004.69		38.31	6389.32
38.32	3971		38.32	6267.91
38.33	3910.54		38.33	6274.55
38.34	4097.07		38.34	6119.11
38.35	4163.12		38.35	6284.97
38.36	4153.56		38.36	6420.32
38.37	3639.32		38.37	6330.36
38.38	3578.48		38.38	6306.54
38.39	3965.83		38.39	6151.55
38.4	3949.21		38.4	6193.16
38.41	4033.99		38.41	6275.33
38.42	4170.84		38.42	6460.95
38.43	3991.88		38.43	6469.31
38.44	3998.3		38.44	6321.91
38.45	4120.49		38.45	6082.16
38.46	4150		38.46	6174.09
38.47	4188.85		38.47	6365.59
38.48	4251.74		38.48	6162.56
38.49	4098.69		38.49	5968.92
38.5	4011.28		38.5	5952.69
38.51	3767.94		38.51	6074.36
38.52	3918.92		38.52	6076.14
38.53	4407.83		38.53	5828.69
38.54	4533.33		38.54	5841.85
38.55	4071.28		38.55	5796.07
38.56	4074.36		38.56	5755.77
38.57	3962.99		38.57	5922.88
38.58	4249.26		38.58	5949.41
38.59	4273.34		38.59	6031.11
38.6	4033.02		38.6	6039.19
38.61	4106.91		38.61	5803.85
38.62	4315.55		38.62	6051.7
38.63	3985.05		38.63	6073.68
38.64	4069.97		38.64	6024.59
38.65	4374.48		38.65	5972.24
38.66	4335.9		38.66	6110.47
38.67	4236.68		38.67	6025.36
38.68	4355.81		38.68	5939.06
38.69	4286.28		38.69	5969.22
38.7	4186.9		38.7	5932.85
38.71	4280.13		38.71	5904.06
38.72	4278.89		38.72	5887.41
38.73	4279.24		38.73	5713.52
38.74	4434.11		38.74	5620.64
38.75	4709.24		38.75	5821.69
38.76	4582.75		38.76	5897.94
38.77	4441.53		38.77	5925.05
38.78	4229.05		38.78	5883.3
38.79	4416.55		38.79	5785.45
38.8	4637.28		38.8	5895.61
38.81	4571.14		38.81	5922.97
38.82	4558.24		38.82	5910.44
38.83	4529.35		38.83	5895.9
38.84	4529.09		38.84	5935.15
38.85	4645.02		38.85	5881.74
38.86	4608.96		38.86	5852.14
38.87	4781.44		38.87	6159.55
38.88	4887.1		38.88	5976.02
38.89	4640.57		38.89	5905.89
38.9	4624.04		38.9	6003.05
38.91	4822.56		38.91	5910.07
38.92	4760.21		38.92	5946.69
38.93	4704.37		38.93	6005.74
38.94	4700		38.94	5807.84
38.95	4736.81		38.95	5641.31
38.96	4884.82		38.96	5828.95
38.97	4737.45		38.97	5981.79
38.98	4911.24		38.98	5934.96
38.99	5244.3		38.99	5908.33
39	5174.72		39	6103.55
39.01	5104.48		39.01	6132.35
39.02	4880.88		39.02	6220.14
39.03	4994.55		39.03	6142.82
39.04	5066.67		39.04	6136.44
39.05	5127.33		39.05	6319.85
39.06	5113.65		39.06	6128.85
39.07	5124.21		39.07	5954.65
39.08	5157.52		39.08	6039.86
39.09	5227.05		39.09	6288.64
39.1	5165.56		39.1	6240
39.11	5145.38		39.11	6022.98
39.12	5306.47		39.12	5916.21
39.13	5438.8		39.13	6062.3
39.14	5526.71		39.14	6167.03
39.15	5526.01		39.15	5955.44
39.16	5492.7		39.16	5890.63
39.17	5327.76		39.17	5995.74
39.18	5673.09		39.18	5985.52
39.19	5761.69		39.19	5811.45
39.2	5697.56		39.2	6077.98
39.21	5742.9		39.21	6250.03
39.22	5659.57		39.22	6230.97
39.23	5390.84		39.23	6169.12
39.24	5276.26		39.24	6013.47
39.25	5598.7		39.25	6118.42
39.26	5958.39		39.26	6212.94
39.27	5990.84		39.27	6195.42
39.28	6167.57		39.28	6401.96
39.29	5990.31		39.29	6485.77
39.3	5635.73		39.3	6424.38
39.31	5627.55		39.31	6376.44
39.32	5819.6		39.32	6307.85
39.33	5895.08		39.33	6406.71
39.34	5923.47		39.34	6323.36
39.35	5956.78		39.35	6378.04
39.36	5872.99		39.36	6524.53
39.37	5997.08		39.37	6397.07
39.38	6031.62		39.38	6459.35
39.39	5923.31		39.39	6767.56
39.4	6116.46		39.4	6601.08
39.41	6263.24		39.41	6564.83
39.42	6329.85		39.42	6483.7
39.43	6361.61		39.43	6322.98
39.44	6181.02		39.44	6408.43
39.45	6181.12		39.45	6710.04
39.46	6367.15		39.46	6457.81
39.47	6398.65		39.47	6479.22
39.48	6337.14		39.48	6419.74
39.49	6293.6		39.49	6554.45
39.5	6571.4		39.5	6739.61
39.51	6653.96		39.51	6587.67
39.52	6437.9		39.52	6580.47
39.53	6384.45		39.53	6524.8
39.54	6617.93		39.54	6615.23
39.55	7094.73		39.55	6611.99
39.56	7163.68		39.56	6360.19
39.57	7048.09		39.57	6258.33
39.58	7119.42		39.58	6469.55
39.59	7086.84		39.59	6486.84
39.6	7141.12		39.6	6381.66
39.61	6876.15		39.61	6753.9
39.62	6926.52		39.62	6725.75
39.63	6982.61		39.63	6749.86
39.64	7148.07		39.64	6626.93
39.65	7267.31		39.65	6569.98
39.66	7170.22		39.66	6656.86
39.67	7207.06		39.67	6782.06
39.68	7204.86		39.68	6892.71
39.69	7555.32		39.69	6885.55
39.7	7699.56		39.7	6759.7
39.71	7762.06		39.71	6865.78
39.72	7990.97		39.72	6851.8
39.73	8094.55		39.73	6858.82
39.74	7987.93		39.74	6793.68
39.75	8045.27		39.75	6671.64
39.76	8312.44		39.76	6879.32
39.77	8394.33		39.77	7027.92
39.78	8082.14		39.78	6718.16
39.79	8245.32		39.79	6692.04
39.8	8633.72		39.8	6752.77
39.81	8583.25		39.81	6888.95
39.82	8500		39.82	6802.88
39.83	8544.36		39.83	6647.36
39.84	8367.27		39.84	6752.35
39.85	8310.92		39.85	6852.66
39.86	8344.39		39.86	7049.02
39.87	8603.9		39.87	6976.08
39.88	9053.09		39.88	6814.48
39.89	9018.42		39.89	6830.07
39.9	9213.68		39.9	7006.84
39.91	9223.83		39.91	7094.32
39.92	9204.88		39.92	7110.98
39.93	9123.71		39.93	7028.97
39.94	9044.77		39.94	6917.64
39.95	9394.24		39.95	6948.95
39.96	9485.02		39.96	7059.8
39.97	9051.44		39.97	7165.47
39.98	8773.71		39.98	7118.26
[truncated: 4,002 more rows]

## Sheet: Fig.1b
	Ir/C	IrMo/CNT
10.03	1	1
9.98	0.99509	0.98802
9.93	0.9826	0.97898
9.88	0.96984	0.97594
9.83	0.96304	0.97685
9.78	0.96256	0.97928
9.73	0.96967	0.98201
9.68	0.98625	0.98449
9.63	0.99474	0.98958
9.58	0.99999	0.99707
9.53	0.99635	1.00841
9.48	0.9889	1.01689
9.43	0.98178	1.02159
9.38	0.96792	1.02858
9.33	0.95437	1.0327
9.28	0.94625	1.02058
9.23	0.9353	1.00943
9.18	0.93364	1.00426
9.13	0.93762	0.99541
9.08	0.93874	0.98842
9.03	0.946	0.98276
8.98	0.95656	0.97605
8.93	0.95625	0.96771
8.88	0.95291	0.9604
8.83	0.94579	0.9602
8.78	0.93929	0.96416
8.73	0.93803	0.96399
8.68	0.93622	0.96512
8.63	0.93538	0.96181
8.58	0.93307	0.95403
8.53	0.93329	0.94475
8.48	0.93206	0.93422
8.43	0.93748	0.92691
8.38	0.93379	0.92684
8.33	0.92502	0.93007
8.28	0.91699	0.92254
8.23	0.91077	0.91706
8.18	0.90662	0.91137
8.13	0.90507	0.90954
8.08	0.89478	0.91166
8.03	0.89068	0.91296
7.98	0.88572	0.90852
7.93	0.88378	0.90781
7.88	0.87876	0.90504
7.83	0.87566	0.90008
7.78	0.87503	0.89356
7.73	0.88113	0.89373
7.68	0.88503	0.89484
7.63	0.89005	0.89592
7.58	0.8935	0.89477
7.53	0.90216	0.89245
7.48	0.90662	0.88699
7.43	0.91013	0.88521
7.38	0.89802	0.8876
7.33	0.8844	0.88629
7.28	0.87176	0.87749
7.23	0.86259	0.87102
7.18	0.85399	0.86325
7.13	0.8488	0.86163
7.08	0.84655	0.86787
7.03	0.85301	0.86863
6.98	0.85277	0.85799
6.93	0.86363	0.85289
6.88	0.86773	0.8513
6.83	0.8641	0.84542
6.78	0.86366	0.84081
6.73	0.86189	0.84313
6.68	0.86434	0.84093
6.63	0.85859	0.84294
6.58	0.84962	0.84232
6.53	0.84498	0.84433
6.48	0.8416	0.84284
6.43	0.83775	0.83962
6.38	0.83472	0.84465
6.33	0.83605	0.83868
6.28	0.83686	0.82552
6.23	0.83656	0.8138
6.18	0.83636	0.80041
6.13	0.83439	0.79071
6.08	0.83798	0.79288
6.03	0.85521	0.79305
5.98	0.86996	0.79342
5.93	0.88539	0.79382
5.88	0.8932	0.79603
5.83	0.89232	0.79208
5.78	0.88972	0.79427
5.73	0.88174	0.80035
5.68	0.87884	0.79605
5.63	0.87293	0.79684
5.58	0.86562	0.79159
5.53	0.85944	0.79095
5.48	0.8524	0.788
5.43	0.85085	0.78137
5.38	0.854	0.78197
5.33	0.86141	0.77802
5.28	0.86691	0.77193
5.23	0.87589	0.76353
5.18	0.88502	0.75724
5.13	0.88371	0.75427
5.08	0.88438	0.75589
5.03	0.8896	0.75397
4.98	0.8903	0.74848
4.93	0.89059	0.74459
4.88	0.88519	0.74137
4.83	0.88953	0.73359
4.78	0.89455	0.72931
4.73	0.89894	0.72678
4.68	0.89878	0.72258
4.63	0.89732	0.72286
4.58	0.89242	0.71169
4.53	0.88338	0.70326
4.48	0.87239	0.69934
4.43	0.86132	0.69311
4.38	0.85117	0.68885
4.33	0.83886	0.68151
4.28	0.82784	0.68192
4.23	0.82747	0.67934
4.18	0.8346	0.6782
4.13	0.84016	0.67773
4.08	0.85004	0.68182
4.03	0.8639	0.68669
3.98	0.86783	0.68498
3.93	0.87369	0.69111
3.88	0.86892	0.69873
3.83	0.86104	0.70326
3.78	0.85128	0.70202
3.73	0.84281	0.70592
3.68	0.82875	0.71087
3.63	0.81257	0.71179
3.58	0.80156	0.70301
3.53	0.79747	0.69439
3.48	0.79681	0.68486
3.43	0.79536	0.67601
3.38	0.80424	0.66363
3.33	0.8137	0.65167
3.28	0.81965	0.64775
3.23	0.83051	0.63901
3.18	0.83446	0.63751
3.13	0.83091	0.63261
3.08	0.82088	0.62983
3.03	0.81342	0.62759
2.98	0.79568	0.61815
2.93	0.78818	0.6114
2.88	0.7759	0.6045
2.83	0.76446	0.59543
2.78	0.76075	0.58889
2.73	0.76099	0.59236
2.68	0.7666	0.59774
2.63	0.77091	0.598
2.58	0.77704	0.59581
2.53	0.782	0.59617
2.48	0.77767	0.59445
2.43	0.76376	0.59411
2.38	0.75142	0.59119
2.33	0.74528	0.58567
2.28	0.73978	0.57928
2.23	0.73341	0.56111
2.18	0.72449	0.55168
2.13	0.71832	0.54335
2.08	0.71477	0.53843
2.03	0.71836	0.53716
1.98	0.71522	0.53353
1.93	0.71891	0.53106
1.88	0.71639	0.52335
1.83	0.7188	0.51256
1.78	0.71697	0.50118
1.73	0.71393	0.49203
1.68	0.70774	0.48414
1.63	0.70018	0.47285
1.58	0.69641	0.45751
1.53	0.68415	0.44473
1.48	0.67549	0.43461
1.43	0.66508	0.43149
1.38	0.65286	0.43055
1.33	0.64718	0.42772
1.28	0.64119	0.42261
1.23	0.6351	0.40972
1.18	0.63153	0.40053
1.13	0.62602	0.39361
1.08	0.61922	0.38197
1.03	0.61385	0.36629
0.98	0.59812	0.34602
0.93	0.58168	0.32628
0.88	0.55878	0.30343
0.83	0.53667	0.28308
0.78	0.50697	0.26133
0.73	0.47637	0.24219
0.68	0.43796	0.22328
0.63	0.39855	0.20626
0.58	0.35901	0.18499
0.53	0.30981	0.16339
0.48	0.26876	0.14359
0.43	0.23065	0.12797
0.38	0.19287	0.1127
0.33	0.15838	0.09807
0.28	0.12803	0.08186
0.23	0.10596	0.06818
0.18	0.08972	0.05711
0.13	0.07614	0.05164
0.08	0.06537	0.04599
0.03	0.05644	0.04121
-0.02	0.04905	0.03627
-0.07	0.0444	0.03408
-0.12	0.04102	0.03081
-0.17	0.03956	0.02863
-0.22	0.03794	0.02811
-0.27	0.03614	0.02778
-0.32	0.03515	0.02599
-0.37	0.03489	0.02519
-0.42	0.03427	0.02374
-0.47	0.03311	0.02353
-0.52	0.03199	0.0241
-0.57	0.03117	0.024
-0.62	0.03094	0.02372
-0.67	0.02993	0.02274
-0.72	0.02897	0.0223
-0.77	0.02713	0.02175
-0.82	0.02585	0.02126
-0.87	0.02453	0.02062
-0.92	0.02466	0.02038
-0.97	0.02461	0.01947
-1.02	0.0245	0.01832
-1.07	0.025	0.0175
-1.12	0.02464	0.01504
-1.17	0.02367	0.01409
-1.22	0.0217	0.01416
-1.27	0.01897	0.0131
-1.32	0.01665	0.01232
-1.37	0.01574	0.01202
-1.42	0.01439	0.01208
-1.47	0.01395	0.01304
-1.52	0.01364	0.01496
-1.57	0.01422	0.01549
-1.62	0.01545	0.01585
-1.67	0.01637	0.01611
-1.72	0.01781	0.01658
-1.77	0.01872	0.01647
-1.82	0.01889	0.01606
-1.87	0.01807	0.01533
-1.92	0.01718	0.01465
-1.97	0.01577	0.014
-2.02	0.01452	0.0133
-2.07	0.01388	0.01252
-2.12	0.0137	0.01125
-2.17	0.01306	0.01118
-2.22	0.0126	0.01118
-2.27	0.01225	0.00979
-2.32	0.01252	0.00897
-2.37	0.01384	0.00863
-2.42	0.01387	0.0092
-2.47	0.01398	0.01055
-2.52	0.01338	0.01247
-2.57	0.01252	0.01262
-2.62	0.01109	0.01186
-2.67	0.01054	0.01118
-2.72	0.0102	0.01053
-2.77	0.00979	0.01023
-2.82	0.00807	0.01002
-2.87	0.00721	0.00945
-2.92	0.00666	0.00842
-2.97	0.00645	0.00721
-3.02	0.00677	0.00716
-3.07	0.00691	0.00725
-3.12	0.00674	0.00818
-3.17	0.00614	0.01004
-3.22	0.00636	0.01155
-3.27	0.00666	0.01221
-3.32	0.0075	0.01195
-3.37	0.00883	0.0109
-3.42	0.0097	0.01022
-3.47	0.01039	0.0098
-3.52	0.01066	0.01018
-3.57	0.01099	0.00977
-3.62	0.01037	0.0095
-3.67	0.01061	0.00924
-3.72	0.01069	0.00869
-3.77	0.01041	0.0091
-3.82	0.0092	0.00905
-3.87	0.00805	0.00904
-3.92	0.00746	0.00889
-3.97	0.00763	0.00849
-4.02	0.00751	0.00839
-4.07	0.00732	0.00815
-4.12	0.00703	0.00838
-4.17	0.00663	0.00834
-4.22	0.00667	0.00833
-4.27	0.007	0.00873
-4.32	0.00767	0.00875
-4.37	0.00825	0.00887
-4.42	0.00858	0.00895
-4.47	0.00857	0.00852
-4.52	0.0082	0.00802
-4.57	0.00731	0.00682
-4.62	0.00541	0.00581

## Sheet: Fig.1c
Ir/C									IrMo/CNT
72.38	1258.76	1286.73	1258.76	1262.9	1261.47	1266.2	1272.43		72.38	905.507	922.337	905.507	908.187	906.412	910.244	914.016
72.28	1263.73	1287.42	1258.76	1262.98	1261.52	1266.39	1272.8		72.28	1016.66	922.757	905.507	908.236	906.429	910.364	914.249
72.18	1276.65	1288.1	1258.73	1263.03	1261.55	1266.57	1273.15		72.18	840.664	922.648	904.962	907.742	905.903	909.944	913.946
72.08	1172.94	1288.75	1258.64	1263.02	1261.52	1266.68	1273.46		72.08	909.411	923.415	905.277	908.109	906.237	910.389	914.513
71.98	1217.01	1289.95	1259.08	1263.55	1262.02	1267.33	1274.31		71.98	879.346	923.865	905.257	908.142	906.236	910.503	914.756
71.88	1338.54	1290.96	1259.3	1263.85	1262.29	1267.76	1274.95		71.88	860.279	924.481	905.384	908.324	906.383	910.77	915.157
71.78	1164.38	1291.38	1258.89	1263.53	1261.95	1267.59	1274.99		71.78	911.721	925.211	905.605	908.602	906.625	911.136	915.664
71.68	1234.62	1292.73	1259.38	1264.1	1262.5	1268.31	1275.94		71.68	900.924	925.711	905.575	908.63	906.616	911.258	915.932
71.58	1242.37	1293.75	1259.5	1264.32	1262.69	1268.69	1276.56		71.58	882.615	926.286	905.598	908.713	906.661	911.438	916.267
71.48	1193.06	1294.77	1259.59	1264.51	1262.84	1269.04	1277.15		71.48	862.307	926.973	905.711	908.887	906.797	911.716	916.706
71.38	1220.7	1296.08	1259.93	1264.95	1263.26	1269.65	1278.02		71.38	911.404	927.785	905.923	909.163	907.033	912.1	917.259
71.28	1191.74	1297.29	1260.13	1265.25	1263.53	1270.13	1278.78		71.28	886.226	928.384	905.896	909.202	907.03	912.252	917.59
71.18	1250.5	1298.7	1260.48	1265.7	1263.95	1270.78	1279.71		71.18	895.443	929.134	905.993	909.366	907.152	912.535	918.06
71.08	1295.06	1299.85	1260.53	1265.86	1264.08	1271.13	1280.37		71.08	947.015	929.868	906.045	909.488	907.229	912.782	918.503
70.98	1300.5	1300.82	1260.36	1265.8	1263.99	1271.28	1280.83		70.98	931.175	930.381	905.844	909.359	907.055	912.785	918.713
70.88	1343.08	1301.82	1260.15	1265.71	1263.86	1271.41	1281.29		70.88	1001.59	931.004	905.72	909.309	906.959	912.875	919.021
70.78	1289.47	1302.65	1259.73	1265.4	1263.52	1271.34	1281.57		70.78	866.284	931.315	905.25	908.915	906.518	912.628	919.004
70.68	1223.54	1303.82	1259.57	1265.37	1263.46	1271.56	1282.15		70.68	965.185	932.325	905.441	909.185	906.738	913.053	919.671
70.58	1298.9	1305.38	1259.76	1265.68	1263.74	1272.13	1283.11		70.58	908.973	932.891	905.148	908.974	906.476	913.005	919.879
70.48	1307.49	1306.63	1259.56	1265.62	1263.63	1272.34	1283.72		70.48	935.186	933.773	905.129	909.039	906.489	913.244	920.388
70.38	1217.09	1307.9	1259.31	1265.51	1263.48	1272.52	1284.33		70.38	897.3	934.571	904.982	908.979	906.375	913.367	920.796
70.28	1287.26	1309.71	1259.53	1265.86	1263.8	1273.18	1285.45		70.28	1000.11	935.603	905.019	909.107	906.447	913.688	921.42
70.18	1354.04	1311.24	1259.39	1265.86	1263.77	1273.51	1286.25		70.18	917.044	936.183	904.553	908.734	906.016	913.521	921.573
70.08	1271.52	1312.51	1258.9	1265.53	1263.39	1273.53	1286.77		70.08	965.988	937.223	904.492	908.769	905.992	913.774	922.165
69.98	1258.7	1314.3	1258.84	1265.62	1263.44	1273.99	1287.76		69.98	971.812	938.081	904.191	908.567	905.728	913.803	922.556
69.88	1313.47	1316.25	1258.84	1265.78	1263.56	1274.54	1288.88		69.88	942.805	938.974	903.859	908.339	905.437	913.821	922.957
69.78	1330.75	1318.03	1258.56	1265.67	1263.4	1274.84	1289.79		69.78	957.536	940.075	903.669	908.255	905.287	913.998	923.542
69.68	1352.7	1319.83	1258.19	1265.47	1263.16	1275.09	1290.67		69.68	963.809	941.178	903.404	908.101	905.066	914.123	924.101
69.58	1403.44	1321.63	1257.7	1265.16	1262.81	1275.26	1291.52		69.58	1027.77	942.327	903.109	907.92	904.814	914.238	924.681
69.48	1429.02	1323.31	1256.96	1264.6	1262.2	1275.2	1292.18		69.48	1026.66	943.248	902.497	907.428	904.25	914.062	925.001
69.38	1420.99	1325	1256.08	1263.91	1261.46	1275.05	1292.8		69.38	913.157	944.265	901.889	906.943	903.689	913.915	925.384
69.28	1345.59	1326.88	1255.23	1263.27	1260.77	1274.98	1293.55		69.28	912.714	945.936	901.834	907.016	903.684	914.35	926.388
69.18	1394.55	1329.3	1254.77	1263.01	1260.46	1275.35	1294.78		69.18	969.02	947.72	901.78	907.095	903.684	914.816	927.466
69.08	1374.26	1331.66	1254.05	1262.51	1259.91	1275.51	1295.88		69.08	979.214	949.349	901.451	906.904	903.409	915.039	928.349
68.98	1507.96	1334.31	1253.44	1262.12	1259.46	1275.83	1297.2		68.98	1024.54	951.058	901.07	906.667	903.085	915.247	929.269
68.88	1284.69	1336.49	1252.13	1261.05	1258.34	1275.52	1297.97		68.88	1046.5	952.69	900.465	906.211	902.539	915.269	930.064
68.78	1313.07	1340.04	1251.96	1261.13	1258.36	1276.42	1300.03		68.78	1006.54	954.372	899.749	905.651	901.886	915.224	930.858
68.68	1423.22	1343.7	1251.65	1261.07	1258.24	1277.25	1302.11		68.68	1034.68	956.425	899.226	905.289	901.428	915.417	931.967
68.58	1516.94	1347.08	1250.77	1260.45	1257.56	1277.59	1303.8		68.58	1037.24	958.536	898.562	904.794	900.832	915.52	933.074
68.48	1471.42	1350.29	1249.41	1259.36	1256.41	1277.53	1305.21		68.48	981.965	960.853	897.882	904.29	900.223	915.663	934.322
68.38	1430.56	1354.08	1248.27	1258.51	1255.5	1277.81	1307.08		68.38	997.089	963.686	897.47	904.062	899.886	916.135	936.013
68.28	1391.53	1358.45	1247.34	1257.88	1254.8	1278.39	1309.41		68.28	986.199	966.723	896.981	903.765	899.476	916.598	937.828
68.18	1380.87	1363.46	1246.6	1257.45	1254.3	1279.28	1312.22		68.18	978.08	970.126	896.544	903.527	899.121	917.187	939.923
68.08	1480.99	1369	1245.91	1257.09	1253.87	1280.36	1315.41		68.08	995.307	973.922	896.145	903.336	898.808	917.895	942.316
67.98	1516.48	1374.57	1244.71	1256.22	1252.94	1281.07	1318.46		67.98	965.002	978.034	895.659	903.068	898.413	918.608	944.92
67.88	1580.35	1380.58	1243.32	1255.19	1251.83	1281.76	1321.75		67.88	1098.29	982.748	895.319	902.957	898.169	919.569	948.01
67.78	1544.84	1386.96	1241.59	1253.84	1250.4	1282.29	1325.19		67.78	1005.65	987.322	894.324	902.201	897.275	919.987	950.831
67.68	1480.32	1394.32	1240.03	1252.67	1249.16	1283.2	1329.38		67.68	1064.26	992.929	893.778	901.906	896.835	920.982	954.541
67.58	1585.19	1402.93	1238.8	1251.86	1248.26	1284.67	1334.55		67.58	985.212	998.904	892.943	901.333	896.111	921.829	958.46
67.48	1479.28	1412.04	1237.03	1250.51	1246.84	1285.84	1339.93		67.48	1034.48	1006	892.491	901.156	895.777	923.219	963.325
67.38	1574.97	1422.9	1235.79	1249.72	1245.97	1287.85	1346.72		67.38	1094.66	1013.7	891.795	900.749	895.206	924.546	968.581
67.28	1580.63	1434.64	1234.05	1248.46	1244.62	1289.69	1354.02		67.28	1046.99	1022.03	890.8	900.059	894.344	925.779	974.246
67.18	1580.1	1447.93	1232.27	1247.19	1243.26	1291.87	1362.43		67.18	1068.19	1031.63	890.035	899.613	893.718	927.475	980.928
67.08	1617.74	1463.01	1230.49	1245.93	1241.92	1294.47	1372.15		67.08	1061.97	1042.28	889.162	899.076	892.993	929.33	988.37
66.98	1599.57	1479.93	1228.51	1244.51	1240.4	1297.38	1383.17		66.98	1062.7	1054.25	888.315	898.583	892.304	931.518	996.791
66.88	1513.96	1499.27	1226.61	1243.19	1239	1300.94	1395.96		66.88	1105.71	1067.63	887.46	898.102	891.616	934.051	1006.24
66.78	1682.62	1521.65	1225.13	1242.34	1238.05	1305.61	1411.06		66.78	1138.72	1082.34	886.39	897.427	890.724	936.78	1016.58
66.68	1657.75	1546.12	1222.79	1240.65	1236.27	1310.18	1427.4		66.68	1122.96	1098.59	885.154	896.607	889.677	939.82	1027.95
66.58	1607.97	1574.01	1220.56	1239.11	1234.64	1315.79	1446.16		66.58	1120.29	1116.75	883.988	895.883	888.714	943.493	1040.63
66.48	1604.2	1605.84	1218.58	1237.86	1233.29	1322.73	1467.69		66.48	1212.82	1136.91	882.83	895.191	887.772	947.835	1054.61
66.38	1612.97	1641.77	1216.6	1236.66	1232	1330.98	1491.94		66.38	1143.71	1158.76	881.213	894.068	886.386	952.505	1069.44
66.28	1771.8	1682.18	1214.57	1235.46	1230.7	1340.73	1519.02		66.28	1182.73	1183.22	879.926	893.307	885.347	958.448	1085.89
66.18	1762.75	1726.77	1211.72	1233.48	1228.62	1351.53	1548.28		66.18	1205.85	1209.9	878.442	892.38	884.129	965.328	1103.39
66.08	1739.94	1776.89	1208.89	1231.6	1226.64	1364.67	1580.66		66.08	1288.08	1239	876.837	891.369	882.81	973.472	1121.86
65.98	1875.93	1833.13	1206.17	1229.87	1224.83	1380.75	1616.2		65.98	1226.48	1270.35	874.822	889.985	881.102	982.91	1140.82
65.88	1909.82	1895.27	1202.74	1227.5	1222.37	1399.68	1653.93		65.88	1173.18	1304.77	873.098	888.935	879.711	994.773	1160.64
65.78	2008.89	1964.5	1199.12	1225.02	1219.8	1422.98	1694.05		65.78	1232.25	1342.33	871.628	888.184	878.599	1009.61	1180.82
65.68	2064.49	2041.36	1194.97	1222.08	1216.8	1451.75	1735.65		65.68	1264.31	1382.75	869.86	887.186	877.22	1027.72	1200.21
65.58	2094.71	2127.36	1190.52	1218.93	1213.58	1488.36	1778.05		65.58	1437.1	1426.68	867.927	886.077	875.709	1050.48	1218.19
65.48	2086.2	2224.67	1185.88	1215.7	1210.29	1536.22	1820.12		65.48	1437.59	1474.46	865.137	884.172	873.379	1079.13	1233.19
65.38	2279.97	2336.89	1181.27	1212.59	1207.14	1600.61	1860.37		65.38	1632.31	1528.91	862.332	882.317	871.075	1117.38	1245.13
65.28	2490.45	2468.41	1175.64	1208.58	1203.1	1687.96	1895.69		65.28	1634.61	1592.4	858.558	879.567	867.849	1168.5	1252.16
65.18	2619.98	2627.34	1168.91	1203.59	1198.12	1808.68	1923.67		65.18	1721.31	1671.01	854.754	876.867	864.646	1239.26	1254.5
65.08	2842.1	2825.29	1161.47	1198.05	1192.6	1976.69	1942.36		65.08	1769.9	1771.34	850.507	873.813	861.059	1336.69	1251.29
64.98	3232.78	3075.39	1152.86	1191.49	1186.1	2207.09	1949.3		64.98	2023.12	1902.1	846.001	870.598	857.282	1469.57	1242.65
64.88	3386.07	3390.65	1142.21	1183.07	1177.77	2514.11	1942.32		64.88	2012.61	2071.03	840.232	866.231	852.318	1645.31	1227.87
64.78	3856.46	3781.13	1130.71	1173.99	1168.85	2908.11	1922.3		64.78	2331.83	2285.65	834.486	862.01	847.467	1870.77	1208.86
64.68	4171.94	4237.45	1116.74	1162.68	1157.74	3378.91	1888.36		64.68	2624.94	2542.28	827.147	856.333	841.124	2141.43	1184.83
64.58	4766.22	4712.11	1101.09	1149.92	1145.28	3877.31	1842.87		64.58	2786.88	2819.09	818.336	849.338	833.428	2434.49	1156.85
64.48	5061.77	5086.92	1082.32	1134.32	1130.07	4282.87	1786.6		64.48	3057.29	3059.37	808.688	841.681	825.031	2692.28	1126.44
64.38	5100.05	5201.18	1061.93	1117.43	1113.7	4432.41	1723.42		64.38	3006.26	3173.39	797.667	832.848	815.422	2824.23	1093.89
64.28	5040.75	4973.15	1041.24	1100.61	1097.54	4241.82	1656.91		64.28	3154.08	3097.76	786.842	824.436	806.198	2766.24	1061.41
64.18	4570.48	4490.82	1020.75	1084.39	1082.19	3797.01	1589.48		64.18	2930.82	2855.2	775.24	815.5	796.419	2540.44	1028.57
64.08	4129.14	3922.67	1002.56	1070.95	1069.89	3264.76	1524.75		64.08	2491.78	2535.4	764.675	807.895	787.944	2236.06	997.53
63.98	3424.75	3388.92	986.545	1060.24	1060.65	2763.96	1463.7		63.98	2422.44	2217.98	756.21	802.726	781.887	1932.37	969.626
63.88	3023.69	2941.99	974.053	1053.68	1056.05	2345.97	1408.45		63.88	1996.73	1941.17	748.044	798.244	776.516	1667.33	943.212
63.78	2511.2	2589.75	963.553	1049.86	1054.84	2017.8	1357.91		63.78	1729.09	1718.41	741.924	796.261	773.664	1454.14	920.122
63.68	2223.99	2324.39	955.624	1049.48	1057.98	1770.86	1312.94		63.68	1416.02	1547.02	737.086	796.088	772.681	1289.88	899.623
63.58	2078.05	2130.43	949.126	1051.55	1064.87	1588.91	1272.48		63.58	1379.05	1420.02	733.758	798.047	773.95	1167.36	881.938
63.48	1989.32	1992.46	943.342	1055.56	1075.48	1455.66	1235.79		63.48	1284.06	1327.66	730.596	800.907	776.346	1076.51	865.682
63.38	1853.14	1897.75	937.983	1061.44	1090.44	1357.32	1202.49		63.38	1200.48	1262.5	727.883	805.095	780.473	1009.49	851.089
63.28	1833.9	1837.34	933.294	1069.76	1111.15	1283.64	1172.68		63.28	1207.31	1218.35	725.567	810.733	786.759	959.527	838.035
63.18	1933.57	1804.72	928.681	1080.28	1138.37	1226.52	1145.59		63.18	1141.4	1190.63	723.206	817.603	795.486	921.152	826.002
63.08	1922.76	1796.08	923.532	1092.89	1173.07	1180.32	1120.4		63.08	1212.35	1177.4	721.156	826.346	808.076	891.183	815.266
62.98	1869.64	1810.8	918.413	1108.79	1217.5	1142.28	1097.47		62.98	1244.98	1177.42	718.749	836.658	825.355	866.577	805.074
62.88	1871.61	1849.2	913.54	1129.02	1273.52	1110.48	1076.8		62.88	1214.03	1191.65	716.169	849.204	849.466	845.959	795.53
62.78	2018.81	1911.82	908.631	1154.42	1342.19	1083.21	1057.9		62.78	1228.31	1222.28	713.729	864.937	883.068	828.601	786.864
62.68	1993.61	1998.89	902.943	1185.8	1423.37	1058.72	1039.84		62.68	1357.21	1271.66	711.207	884.513	928.414	813.576	778.78
62.58	2052.64	2111.74	897.356	1226.3	1517.05	1037.17	1023.29		62.58	1386.34	1341.98	708.041	908.634	987.006	799.819	770.642
62.48	2302.45	2249.02	891.437	1278.96	1619.11	1017.59	1007.66		62.48	1515.49	1435.73	704.717	939.701	1059.86	787.443	762.87
62.38	2460.41	2406.54	884.208	1348.44	1720.33	998.584	991.818		62.38	1492.67	1551.74	700.743	980.262	1143.12	775.675	754.911
62.28	2605.41	2579.54	876.133	1444.44	1807.13	980.285	976.077		62.28	1621.86	1684.17	696.862	1036.02	1226.24	765.037	747.452
62.18	2791.01	2764.38	867.273	1581.92	1861.4	962.5	960.377		62.18	1771.29	1817.85	692.328	1114.17	1286.36	754.61	739.698
62.08	2826.79	2967.23	857.418	1782.99	1867.29	944.806	944.396		62.08	1908.59	1939.31	687.04	1226.6	1298.17	744.153	731.503
61.98	3178.06	3214.3	847.328	2078.51	1821.18	927.798	928.8		61.98	2087.97	2056.86	681.053	1389.87	1253.66	733.608	722.884
61.88	3605.02	3548.28	835.387	2501.64	1731.19	909.723	911.89		61.88	2286.99	2207.29	674.157	1623.54	1169.95	722.673	713.596
61.78	4030.15	4016.74	821.198	3082.41	1614.65	890.068	893.198		61.78	2561.62	2435.55	666.253	1946.71	1072.9	711.174	703.511
61.68	4531.07	4640.34	804.757	3824.6	1488.61	868.74	872.661		61.68	2909.01	2768	656.963	2367.99	979.997	698.672	692.227
61.58	5075.64	5354.61	785.667	4652.2	1364.33	845.26	849.829		61.58	3192.3	3187.77	645.925	2863	898.437	684.752	679.358
61.48	5539.67	5929.07	763.688	5328.6	1247.78	819.325	824.421		61.48	3580.34	3595.86	633.445	3331.39	829.937	669.676	665.192
61.38	5830.88	6012.46	739.22	5500.27	1141.76	791.28	796.799		61.38	3595.71	3794.92	619.002	3577.2	772.643	652.887	649.192
61.28	5717.51	5476.94	713.134	5039.29	1047.3	761.949	767.803		61.28	3518.33	3629.91	604.413	3447.76	726.05	636.171	633.16
61.18	5111.72	4591.35	687.495	4215.51	965.494	733.359	739.472		61.18	3246.73	3171.45	590.131	3016.2	688.143	619.956	617.539
61.08	4340.12	3688.88	664.829	3363.69	897.361	707.999	714.309		61.08	2838.1	2624.03	577.111	2489.26	657.664	605.173	603.272
60.98	3513.48	2932.71	646	2648.76	842.083	686.705	693.158		60.98	2237.76	2129.6	566.029	2010.67	633.517	592.479	591.027
60.88	2778.39	2356.22	631.309	2105.78	798.314	669.754	676.305		60.88	1793.09	1737.08	557.836	1630.69	615.336	582.808	581.747
60.78	2143.91	1938.82	620.309	1715.68	764.101	656.676	663.287		60.78	1542.06	1445.3	551.782	1349.12	601.456	575.396	574.674
60.68	1835.82	1644.89	612.503	1444.19	737.667	646.956	653.594		60.68	1228.99	1236.06	546.928	1148.36	590.323	569.292	568.866
60.58	1465.4	1438.11	606.236	1256.03	716.304	638.921	645.559		60.58	1083.03	1088.97	543.586	1008.47	581.838	564.795	564.626
60.48	1199.83	1290.82	601.834	1124.42	699.516	632.884	639.5		60.48	914.45	984.84	540.942	910.528	574.915	561.083	561.138
60.38	1154.49	1182.68	598.77	1029.65	686.149	628.304	634.881		60.38	801.19	909.733	539.111	840.809	569.48	558.264	558.513
60.28	987.218	1099.68	595.923	958.218	674.615	624.048	630.571		60.28	762.437	853.747	537.827	789.557	565.129	556.061	556.479
60.18	876.113	1034.52	593.919	903.155	665.194	620.734	627.188		60.18	814.835	810.373	536.726	750.376	561.397	554.106	554.671
60.08	814.172	982.006	592.473	859.563	657.35	618.067	624.444		60.08	663.209	775.363	535.362	719.104	557.76	551.947	552.639
59.98	722.634	938.793	591.337	824.286	650.642	615.791	622.084		59.98	681.963	747.346	534.736	694.439	555.157	550.578	551.38
59.88	756.598	902.944	590.664	795.546	645.083	614.053	620.255		59.88	672.946	723.95	534.014	674.065	552.706	549.163	550.059
59.78	784.149	872.337	589.814	771.344	639.92	612.206	618.311		59.78	622.08	704.248	533.333	657.101	550.503	547.833	548.811
59.68	676.837	845.919	588.819	750.722	635.098	610.275	616.28		59.68	656.244	687.684	532.899	643.029	548.723	546.789	547.837
59.58	741.605	823.555	588.368	733.626	631.237	608.946	614.849		59.58	602.03	673.273	532.294	630.895	546.925	545.614	546.721
59.48	663.449	803.731	587.583	718.61	627.399	607.336	613.134		59.48	606.038	661.012	531.952	620.722	545.518	544.735	545.894
59.38	638.088	786.683	587.194	705.963	624.268	606.17	611.863		59.38	617.947	650.282	531.589	611.913	544.201	543.867	545.068
59.28	589.281	771.749	586.933	695.071	621.535	605.178	610.765		59.28	613.309	640.778	531.166	604.182	542.92	542.968	544.205
59.18	623.406	758.738	586.921	685.783	619.287	604.475	609.957		59.18	584.831	632.372	530.763	597.417	541.744	542.117	543.384
59.08	616.718	746.972	586.734	677.455	617.071	603.636	609.012		59.08	586.74	625.011	530.498	591.58	540.779	541.428	542.72
58.98	607.388	736.452	586.581	670.119	615.072	602.866	608.138		58.98	651.769	618.412	530.223	586.397	539.867	540.752	542.063
58.88	577.746	727.024	586.474	663.646	613.28	602.176	607.344		58.88	569.629	612.152	529.627	581.459	538.693	539.778	541.104
58.78	616.691	718.649	586.519	658.02	611.784	601.668	606.733		58.78	522.887	606.86	529.431	577.401	537.968	539.223	540.56
58.68	574.413	710.862	586.364	652.794	610.217	600.99	605.954		58.68	513.458	602.289	529.463	573.986	537.516	538.915	540.261
58.58	558.268	703.977	586.425	648.303	608.979	600.553	605.418		58.58	479.831	598.192	529.541	570.973	537.151	538.67	540.021
58.48	576.67	697.78	586.57	644.344	607.927	600.225	604.992		58.48	491.977	594.635	529.785	568.435	536.986	538.607	539.961
58.38	564.711	692.023	586.62	640.686	606.874	599.827	604.498		58.38	503.551	591.35	529.97	566.109	536.795	538.501	539.856
58.28	545.255	686.799	586.733	637.433	605.964	599.512	604.089		58.28	596.374	588.299	530.1	563.962	536.576	538.354	539.707
58.18	594.485	682.097	586.945	634.584	605.23	599.317	603.802		58.18	543.739	585.053	529.775	561.569	535.929	537.765	539.114
58.08	641.166	677.52	586.907	631.752	604.312	598.891	603.285		58.08	521.064	582.292	529.707	559.615	535.562	537.445	538.79
57.98	538.95	673.041	586.629	628.918	603.217	598.243	602.549		57.98	573.193	579.848	529.749	557.934	535.327	537.248	538.586
57.88	525.835	669.387	586.873	626.819	602.699	598.134	602.354		57.88	534.338	577.333	529.536	556.143	534.855	536.806	538.137
57.78	609.605	666.075	587.186	624.976	602.301	598.109	602.245		57.78	545.07	575.173	529.512	554.669	534.591	536.564	537.886
57.68	599.092	662.583	587.071	622.876	601.522	597.672	601.725		57.68	566.111	573.109	529.436	553.257	534.29	536.279	537.592
57.58	511.73	659.369	587.009	620.981	600.839	597.302	601.275		57.58	577.636	571.077	529.256	551.846	533.9	535.899	537.202
57.48	554.978	656.807	587.395	619.67	600.642	597.393	601.287		57.48	467.515	569.111	529.019	550.469	533.466	535.471	536.763
57.38	556.207	654.212	587.561	618.263	600.262	597.276	601.094		57.38	556.244	567.795	529.321	549.716	533.582	535.59	536.87
57.28	556.479	651.781	587.721	616.962	599.909	597.166	600.909		57.28	549.378	566.148	529.189	548.604	533.277	535.282	536.551
57.18	533.447	649.506	587.881	615.763	599.585	597.066	600.736		57.18	499.538	564.626	529.09	547.594	533.014	535.015	536.272
57.08	527.122	647.494	588.16	614.775	599.409	597.096	600.695		57.08	539.979	563.434	529.235	546.891	533.006	534.999	536.243
56.98	523.851	645.647	588.473	613.905	599.293	597.17	600.699		56.98	504.321	562.123	529.182	546.047	532.808	534.791	536.022
56.88	496.366	643.94	588.804	613.13	599.218	597.271	600.733		56.88	481.581	561.058	529.304	545.429	532.793	534.765	535.982
56.78	542.377	642.487	589.278	612.568	599.309	597.524	600.92		56.78	495.189	560.172	529.538	544.971	532.898	534.856	536.06
56.68	528.418	640.906	589.518	611.838	599.187	597.552	600.883		56.68	494.104	559.282	529.706	544.491	532.945	534.887	536.078
56.58	586.965	639.494	589.831	611.24	599.157	597.661	600.929		56.58	531.236	558.455	529.881	544.057	533.004	534.929	536.107
56.48	571.06	637.872	589.846	610.398	598.846	597.479	600.687		56.48	492.719	557.499	529.874	543.478	532.888	534.796	535.959
56.38	589.942	636.415	589.942	609.687	598.634	597.386	600.534		56.38	530.056	556.781	530.056	543.122	532.966	534.855	536.005
--				--	--	--	--

## Sheet: Fig. 1d
1	5
1.2	5
1.4	9
1.6	15
1.8	5
2	8
2.2	5
2.4	6
2.6	3
2.8	3
3
3.2	1
3.4	2
3.6
3.8
4
4.2
4.4	2
4.6
4.8
5
5.2
5.4
5.6
5.8
6
6.2
6.4
6.6
6.8
7
7.2
7.4
7.6
7.8
8
8.2	1
8.4

## Sheet: Fig. 1f
0	0	0
0.23768	0	0
0.47537	0	0
0.71305	0	0
0.95073	0	0
1.18842	0	0
1.4261	0	0
1.66378	0	0
1.90147	0	0
2.13915	0	0
2.37683	0	0
2.61452	0	0
2.8522	0	0
3.08988	0	0
3.32757	0	0.042
3.56525	0.13333	0.05
3.80293	0.13333	0.25
4.04062	0.4	0.208
4.2783	0.26667	0.3
4.51598	0.26667	0.2
4.75367	0	0.4
4.99135	0.13333	0.3
5.22903	0.26667	0.308
5.46672	0.26667	0.3
5.7044	0.15733	0.5
5.94208	0.2	0.592
6.17977	0.33333	0.532
6.41745	0.576	0.45
6.65513	0.4	0.35
6.89282	0.26667	0.418
7.1305	0.15733	0.418
7.36818	0.33333	0.45
7.60587	0.6	0.65
7.84355	0.44267	0.832
8.08123	0.53333	1
8.31892	0.536	0.818
8.5566	1	0.75
8.79428	0.86667	0.55
9.03197	0.73067	0.632
9.26965	0.4	0.618
9.50733	0.26667	0.75
9.74502	0.44267	0.65
9.9827	0.73333	0.54
10.2204	1	0.55
10.4581	0.95733	0.85
10.6958	0.536	0.86
10.9334	0.86667	0.65
11.1711	0.73333	0.25
11.4088	0.73067	0.132
11.6465	0.4	0.336
11.8842	0.26667	0.718
12.1219	0.53333	0.782
12.3595	0.53333	0.664
12.5972	0.66667	0.282
12.8349	0.4	0.318
13.0726	0.26667	0.218
13.3103	0.26667	0.25
13.548	0.26667	0.358
13.7856	0.26667	0.582
14.0233	0.4	0.55
14.261	0.66667	0.442
14.4987	0.576	0.348
14.7364	0.46667	0.35
14.9741	0.46667	0.25
15.2117	0.424	0.102
15.4494	0.4	0.1
15.6871	0.4	0.2
15.9248	0.53333	0.2
16.1625	0.4	0.1
16.4002	0.13333	0.1
16.6378	0	0.1
16.8755	0	0.1
17.1132	0	0
17.3509	0	0
17.5886	0	0
17.8263	0	0
18.0639	0	0
18.3016	0	0
18.5393	0	0
18.777	0	0
19.0147	0	0
19.2523	0	0
19.49	0	0.032
19.7277	0	0.05
19.9654	0	0.15
20.2031	0	0.118
20.4408	0	0.1
20.6785	0	0.008
20.9161	0	0.25
21.1538	0	0.45
21.3915	0	0.444
21.6292	0	0.35
21.8669	0	0.182
22.1045	0.13333	0.198
22.3422	0.13333	0.05
22.5799	0.13333	0.018
22.8176	0	0
23.0553	0	0
23.293	0	0
23.5307	0	0

## Sheet: Fig. 2a
	IrMo/CNT			Ir/C			Pt/C
-0.09379	-207.159		-0.19706	-93.5558		-0.18112	-111.594
-0.09378	-201.504		-0.19656	-89.9287		-0.18037	-108.258
-0.0931	-212.238		-0.19528	-85.7157		-0.17886	-104.193
-0.09202	-197.959		-0.19378	-81.7626		-0.17724	-100.372
-0.09114	-193.18		-0.19187	-78.2578		-0.17543	-96.867
-0.09016	-188.738		-0.18987	-74.865		-0.17341	-93.4946
-0.08963	-183.567		-0.18772	-71.6352		-0.1712	-90.3413
-0.08906	-178.555		-0.18546	-68.5379		-0.16898	-87.188
-0.08721	-175.096		-0.18302	-65.6393		-0.16653	-84.3046
-0.08587	-170.837		-0.18043	-62.9139		-0.1642	-81.2787
-0.0848	-166.395		-0.17783	-60.1936		-0.16156	-78.6144
-0.08344	-162.274		-0.17512	-57.5955		-0.15914	-75.6852
-0.08245	-157.73		-0.17233	-55.0942		-0.15656	-72.9496
-0.08108	-153.736		-0.16937	-52.7865		-0.15382	-70.3923
-0.08014	-149.146		-0.16645	-50.4371		-0.15102	-67.8961
-0.07888	-144.902		-0.16341	-48.2099		-0.14832	-65.298
-0.07784	-140.424		-0.16034	-46.0346		-0.1455	-62.8273
-0.07576	-137.113		-0.1572	-43.9266		-0.14256	-60.4941
-0.07441	-132.987		-0.15391	-41.9857		-0.13966	-58.1151
-0.07327	-128.621		-0.15066	-40.0031		-0.13668	-55.8278
-0.07209	-124.296		-0.14734	-38.1106		-0.13363	-53.622
-0.07047	-120.47		-0.14396	-36.2705		-0.13061	-51.3856
-0.06871	-116.792		-0.14053	-34.4952		-0.1275	-49.2425
-0.0674	-112.62		-0.13704	-32.7815		-0.12438	-47.1121
-0.06613	-108.402		-0.13351	-31.1192		-0.12122	-45.0306
-0.0641	-105.04		-0.12994	-29.5028		-0.118	-43.0194
-0.06269	-100.975		-0.12632	-27.9424		-0.11475	-41.0408
-0.06126	-96.9348		-0.12261	-26.4743		-0.11147	-39.0927
-0.05984	-92.8798		-0.1189	-25.0219		-0.10815	-37.191
-0.05812	-89.161		-0.11515	-23.5996		-0.10479	-35.3296
-0.05639	-85.4575		-0.11136	-22.2292		-0.10139	-33.5196
-0.05486	-81.5298		-0.10754	-20.8966		-0.09797	-31.7336
-0.05327	-77.6735		-0.10367	-19.6149		-0.0945	-30.0051
-0.0514	-74.133		-0.09977	-18.3775		-0.09099	-28.3097
-0.04928	-70.8675		-0.09582	-17.1824		-0.08746	-26.6541
-0.04741	-67.327		-0.09184	-16.0255		-0.08389	-25.0326
-0.04574	-63.5624		-0.08782	-14.9175		-0.08026	-23.4733
-0.04402	-59.8436		-0.08378	-13.838		-0.07663	-21.9272
-0.04235	-56.079		-0.0797	-12.7957		-0.07297	-20.4147
-0.04058	-52.4213		-0.07559	-11.7855		-0.06927	-18.9394
-0.0388	-48.7702		-0.07145	-10.8105		-0.06551	-17.5324
-0.03701	-45.1503		-0.06731	-9.86908		-0.06176	-16.1375
-0.03515	-41.6001		-0.06311	-8.96281		-0.05798	-14.7692
-0.03305	-38.3082		-0.05889	-8.08253		-0.05415	-13.4437
-0.03116	-34.7932		-0.05464	-7.23943		-0.05029	-12.1416
-0.02921	-31.3459		-0.05036	-6.43097		-0.04642	-10.8808
-0.02722	-27.9302		-0.04605	-5.65308		-0.0425	-9.65206
-0.02523	-24.54		-0.04171	-4.9079		-0.03857	-8.44014
-0.02318	-21.1997		-0.03738	-4.14855		-0.03463	-7.24503
-0.02115	-17.84		-0.03301	-3.45726		-0.03066	-6.09221
-0.01902	-14.596		-0.02857	-2.8026		-0.02664	-4.97682
-0.01689	-11.3612		-0.02412	-2.18029		-0.02265	-3.83367
-0.01456	-8.32858		-0.01963	-1.59175		-0.01857	-2.78645
-0.01208	-5.47371		-0.01512	-1.04921		-0.01445	-1.80245
-0.00936	-2.89058		-0.01052	-0.57397		-0.01016	-0.9892
-0.00622	-0.84537		-0.00588	-0.18754		-0.0057	-0.38591
-0.0018	-0.15247		-0.00118	0.14546		-0.00115	0.12677
0.00292	0.16989		0.00356	0.4396		0.00344	0.5651
0.00768	0.44656		0.00832	0.69771		0.00812	0.9353
0.01253	0.62369		0.01313	0.92262		0.01286	1.23561
			0.01797	1.11406		0.01766	1.47631

## Sheet: Fig. 2b
	h10	Tafel slop
IrMo	16.5	22
IrMo0.59	23	50
IrCo@NC-500	45	80
DSIrNi	17	48
Ru black	125	80
RuCo	40	39
Pt2Ni3-P	44	66
Pt-Ni	60	59

## Sheet: Fig. 2c
7	15.4	IrMo
2	0.03	Li-IrSe2
3	0.66	Ir@CON
4	1.04	Ru black
5	1.5	RuCo
6	3.6	RuMo

## Sheet: Fig. 2d
	IrMo/CNT			Ir/C			Pt/C
-0.02853	-187.157		-0.03402	-180.948		-0.02641	-203.102
-0.02843	-183.062		-0.03415	-176.592		-0.02634	-198.67
-0.02796	-177.947		-0.03426	-170.805		-0.0263	-192.669
-0.02785	-172.435		-0.0345	-164.87		-0.02648	-186.373
-0.02722	-167.468		-0.03453	-159.18		-0.02618	-180.678
-0.02693	-162.15		-0.03461	-153.444		-0.02597	-174.896
-0.02641	-157.035		-0.03495	-147.382		-0.02564	-169.215
-0.02627	-151.564		-0.03498	-141.696		-0.02553	-163.281
-0.02584	-146.368		-0.03497	-136.047		-0.02514	-157.697
-0.02559	-141.019		-0.03436	-131.08		-0.02502	-151.773
-0.02515	-135.843		-0.03109	-129.114		-0.02482	-145.945
-0.02477	-130.627		-0.03067	-123.933		-0.02468	-140.076
-0.02446	-125.308		-0.03043	-118.553		-0.02445	-134.274
-0.02404	-120.132		-0.03005	-113.342		-0.02417	-128.563
-0.02369	-114.86		-0.02954	-108.248		-0.02397	-122.746
-0.02342	-109.526		-0.0292	-102.97		-0.02373	-116.969
-0.02301	-104.345		-0.02878	-97.784		-0.02357	-111.111
-0.02262	-99.1238		-0.02838	-92.593		-0.02334	-105.344
-0.02227	-93.8614		-0.028	-87.351		-0.02312	-99.5262
-0.02187	-88.6347		-0.02745	-82.3281		-0.02286	-93.785
-0.02155	-83.3418		-0.02705	-77.1014		-0.02266	-87.947
-0.02111	-78.2017		-0.02654	-72.0428		-0.02242	-82.216
-0.02065	-73.0464		-0.02605	-66.9231		-0.02213	-76.4748
-0.02021	-67.891		-0.02554	-61.8594		-0.02184	-70.7692
-0.01973	-62.7611		-0.02493	-56.8721		-0.02156	-65.0382
-0.01926	-57.6414		-0.02439	-51.8288		-0.02129	-59.297
-0.01881	-52.4962		-0.02363	-47.0224		-0.02098	-53.6271
-0.0183	-47.4254		-0.0229	-42.2017		-0.0206	-48.0143
-0.01773	-42.3979		-0.02216	-37.379		-0.02027	-42.349
-0.01716	-37.3933		-0.02142	-32.5568		-0.01982	-36.8482
-0.01653	-32.4427		-0.02057	-27.864		-0.01936	-31.324
-0.01607	-27.3031		-0.0197	-23.1951		-0.01885	-25.892
-0.01528	-22.5405		-0.01861	-18.7626		-0.01835	-20.4432
-0.01446	-17.813		-0.01738	-14.5135		-0.01755	-15.351
-0.01354	-13.2043		-0.01583	-10.5909		-0.01654	-10.5115
-0.01235	-8.88232		-0.01406	-6.95059		-0.01466	-6.73204
-0.01079	-4.99715		-0.01169	-3.96617		-0.01167	-4.28436
-0.00777	-2.76098		-0.00831	-2.13535		-0.00823	-2.40194
-0.00376	-1.6271		-0.00409	-1.25227		-0.00406	-1.37871
0.00063222	-0.95344		0.0003994	-0.67855		0.00034054	-0.65563
0.00524	-0.50286		0.00502	-0.25363		0.0049	-0.11731
0.00995	-0.16972		0.00974	0.06439		0.00956	0.25185
0.01473	0.07121		0.01454	0.27592		0.01435	0.5187
0.01955	0.25127		0.01939	0.42699		0.01921	0.69358
0.02444	0.37361		0.02433	0.53709		0.02411	0.81895
0.02936	0.45842		0.02924	0.61661		0.02903	0.8917
0.03432	0.52063		0.03421	0.65237		0.034	0.94845
0.03929	0.55996		0.03916	0.70815		0.03896	0.98197
0.04425	0.59114		0.04415	0.71538		0.04395	0.99944
0.04923	0.60367		0.04912	0.73408		0.04893	1.00321
0.05424	0.6109		0.05414	0.73836		0.05394	1.00815

## Sheet: Fig. 2e
		IrMo/CNT		Ir/C		Pt/C
	1	13	2	16	3	16
	5	17	6	70	7	46

[truncated: 42 more sheets: Fig. 2f, Fig. 3a, Fig. 3b, Fig. 3c, Fig. 3d, Fig. 4a, Fig. 4b, Fig. 4c, Fig. 4d, Fig. 5a, Fig. 5b, Fig. 5c, Fig. 5d, Fig. S2, Fig. S3, Fig. S4, Fig. S5, Fig. S6, Fig. S8a, Fig. S9 …]
